# Supplementary material for: CRISPR Spacers Indicate Preferential Matching of Specific Virioplankton Genes
Source: mBio. 2019 Mar 5;10(2):e02651-18. doi: 10.1128/mBio.02651-18 (PMC6401485; doi:10.1128/mBio.02651-18)
Supplement: DATA SET S1 [file mBio.02651-18-sd001.xlsx]

## Sheet: GOS Spacers
Additional file 1: CRISPR spacers found in GOS datasets
GOS Site ID	GOS Site Name	Read mega base pairs	CRISPR Loci Found	CRISPR Spacers Found	CRISPR Spacers Found (Conservative Mode)	Spacers / Mega Base
GS000a	Sargasso Stations 13 and 11	658.756	71	866	25	1.3146
GS000b	Sargasso Stations 13 and 11	321.026	21	153	0	0.476596
GS000c	Sargasso Station 3	371.689	22	148	14	0.398183
GS000d	Sargasso Station 13	335.94	28	168	4	0.50009
GS001a	Hydrostation S	143.316	90	496	0	3.46087
GS001b	Hydrostation S	90.9552	17	88	6	0.96751
GS001c	Hydrostation S	92.689	1	2	0	0.0215775
GS002	Gulf of Maine	128.762	0	0	0	0
GS003	Browns Bank, Gulf of Maine	66.9073	9	51	0	0.762248
GS004	Outside Halifax, Nova Scotia	56.9221	3	18	0	0.316222
GS005	Bedford Basin, Nova Scotia	65.9831	5	41	20	0.621371
GS006	Bay of Fundy, Nova Scotia	64.6156	4	24	0	0.371428
GS007	Northern Gulf of Maine	55.431	3	29	0	0.523173
GS008	Newport Harbor, RI	137.726	14	79	0	0.573603
GS009	Block Island, NY	84.3275	4	20	14	0.237171
GS010	Cape May, NJ	82.4244	6	42	0	0.509558
GS011	Delaware Bay, NJ	133.251	16	90	0	0.675416
GS012	Chesapeake Bay, MD	136.081	13	81	0	0.595233
GS013	Off Nags Head, NC	149.008	17	88	2	0.590574
GS014	South of Charleston, SC	139.915	6	41	0	0.293035
GS015	Off Key West, FL	138.034	5	44	21	0.318762
GS016	Gulf of Mexico	137.48	3	17	0	0.123654
GS017	Yucatan Channel	281.259	13	90	0	0.319989
GS018	Rosario Bank	156.475	4	45	0	0.287586
GS019	Northeast of Colón	146.413	5	41	0	0.28003
GS020	Lake Gatun	315.151	41	223	21	0.707597
GS021	Gulf of Panama	143.455	1	4	0	0.0278834
GS022	250 miles from Panama City	131.079	2	7	0	0.0534028
GS023	30 miles from Cocos Island	143.627	8	75	0	0.522187
GS025	Dirty Rock, Cocos Island	129.781	21	151	0	1.1635
GS026	134 miles NE of Galapagos	109.049	4	29	0	0.265935
GS027	Devil’s Crown, Floreana	237.326	8	72	0	0.30338
GS028	Coastal Floreana	205.009	8	58	0	0.282915
GS029	North James Bay, Santigo	143.823	1	11	0	0.076483
GS030	Warm seep, Roca Redonda	391.695	7	63	0	0.160839
GS031	Upwelling, Fernandina	461.672	20	83	0	0.179781
GS032	Mangrove, Isabella	153.342	11	132	0	0.860821
GS033	Punta Cormorant Lagoon, Floreana	729.708	172	1639	122	2.2461
GS034	North Seamore	142.199	4	42	28	0.29536
GS035	Wolf Island	151.84	2	14	0	0.0922022
GS036	Cabo Marshall, Isabella	85.7575	6	31	0	0.361485
GS037	Equatorial Pacific TAO Buoy	68.6515	3	34	0	0.495255
GS038	Tropical South Pacific	0.78734	1	6	0	7.6206
GS039	Tropical South Pacific	0.866795	0	0	0	0
GS040	Tropical South Pacific	0.772365	0	0	0	0
GS041	Tropical South Pacific	0.739958	0	0	0	0
GS042	Tropical South Pacific	0.788466	0	0	0	0
GS043	Tropical South Pacific	0.789468	0	0	0	0
GS044	600 miles from F. Polynesia	0.714813	0	0	0	0
GS045	400 miles from F. Polynesia	0.796793	0	0	0	0
GS046	300 miles from F. Polynesia	0.68324	0	0	0	0
GS047	201 miles from F. Polynesia	68.3403	4	26	6	0.380449
GS048a	Moorea, Cooks Bay	92.8136	9	77	0	0.82962
GS048b	Inside Cook's Bay, Moorea, French Polynesia	50.9683	6	51	14	1.00062
GS049	Moorea, Outside Cooks Bay	94.4244	2	10	0	0.105905
GS050	Tikehau Lagoon	0.755429	0	0	0	0
GS051	Rangirora Atoll	140.497	6	20	3	0.142351
GS108	Coccos Keeling , Inside Lagoon	556.649	0	0	0	0
GS108a	Coccos Keeling , Inside Lagoon	50.8894	0	0	0	0
GS108b	Coccos Keeling , Inside Lagoon	53.5301	3	10	0	0.186811
GS109	Indian Ocean	62.7519	0	0	0	0
GS110a	Indian Ocean	100.098	0	0	0	0
GS110b	Indian Ocean	53.6073	2	7	0	0.130579
GS111	Indian Ocean	62.0713	2	6	0	0.096663
GS112	Indian Ocean	407.114	2	5	0	0.0122816
GS112a	Indian Ocean	101.819	3	16	0	0.157142
GS112b	Indian Ocean	55.6389	5	41	0	0.736895
GS113	Indian Ocean	118.339	6	44	0	0.371813
GS114	500 Miles west of the Seychelles in the Indian Ocean	345.286	8	29	3	0.0839884
GS115	Indian Ocean	64.2301	1	2	0	0.0311381
GS116	Outside Seychelles, Indian Ocean	64.2234	0	0	0	0
GS117a	St. Anne Island, Seychelles	339.868	12	71	21	0.208905
GS117b	St. Anne Island, Seychelles	54.7521	3	30	0	0.547924
GS119	International Water Outside of Reunion Island	65.0559	2	17	0	0.261314
GS120	Madagascar Waters	45.7102	0	0	0	0
GS121	International water between Madagascar and South Africa	119.426	2	7	5	0.0586137
GS122a	International waters between Madagascar and South Africa	105.196	3	16	8	0.152097
GS122b	International waters between Madagascar and South Africa	52.6673	4	17	0	0.322781
GS123	International water between Madagascar and South Africa	115.612	3	14	0	0.121095
GS148	East coast Zanzibar (Tanzania), offshore Paje lagoon	107.616	2	8	0	0.0743382
GS149	West coast Zanzibar (Tanzania), harbour region	111.179	1	5	0	0.0449727
MOVE858	Chesapeake Bay, MD	11.6578	1	2	0	0.171559
GS659_0.1	Bottenhavets-Station C-3	130.924	2	6	0	0.0458281
GS659_0.8	Bottenhavets-Station C-3	195.284	24	74	4	0.378934
GS659_3.0	Bottenhavets-Station C-3	177.561	50	161	0	0.906729
GS660_0.1	Bottenhavets, Station C-3	153.003	12	41	0	0.267969
GS660_0.8	Bottenhavets-Station C-3	147.299	5	14	0	0.0950447
GS660_3.0	Bottenhavets-Station C-3	102.647	47	150	5	1.46133
GS665_0.1	Bottenviken, Station A5	142.879	10	41	0	0.286956
GS665_0.8	Bottenviken, Station A5	90.6067	8	21	0	0.231771
GS665_3.0	Bottenviken, Station A5	87.4972	43	123	0	1.40576
GS666_0.1	Bottenviken, Station A5	78.679	7	26	0	0.330457
GS666_0.8	Bottenviken, Station A5	157.944	25	85	0	0.538166
GS666_3.0	Bottenviken, Station A5	156.072	53	161	0	1.03158
GS667_0.1	Lake TorneTrask, Abisko, Sweden, above the Arctic Circle	93.9698	3	6	0	0.0638503
GS667_0.8	Lake TorneTrask, Abisko, Sweden, above the Arctic Circle	64.0688	6	19	9	0.296556
GS667_3.0	Lake TorneTrask, Abisko, Sweden, above the Arctic Circle	81.2666	24	78	0	0.959804
GS673_0.1	N.Kvarken, Station B-3	213.553	11	40	0	0.187307
GS673_0.8	N.Kvarken, Station B-3	229.47	18	60	2	0.261472
GS673_3.0	N.Kvarken, Station B-3	53.075	12	35	0	0.659444
GS674_0.1	N.Kvarken, Station B-3	99.2206	10	33	0	0.332592
GS674_0.8	N.Kvarken, Station B-3	84.8473	10	27	0	0.318219
GS674_3.0	N.Kvarken, Station B-3	88.1083	26	95	0	1.07822
GS677_0.1	Helcom site 4 Deepest Section of the Baltic Sea	121.325	4	12	0	0.098908
GS677_0.8	Helcom site 4 Deepest Section of the Baltic Sea	145.46	19	51	0	0.350613
GS677_3.0	Helcom site 4 Deepest Section of the Baltic Sea	148.88	48	155	0	1.04111
GS678_0.1	Helcom site 4 Deepest Section of the Baltic Sea	139.178	6	22	2	0.158071
GS678_0.8	Helcom site 4 Deepest Section of the Baltic Sea	178.752	68	254	41	1.42096
GS678_3.0	Helcom site 4 Deepest Section of the Baltic Sea	167.967	54	188	22	1.11927
GS679_0.1	Off south tip of Oland, bloom occuring	104.572	8	22	0	0.210382
GS679_0.8	Off south tip of Oland, bloom occuring	403.213	30	88	0	0.218247
GS679_3.0	Off south tip of Oland, bloom occuring	91.4568	8	31	0	0.338958
GS681_0.1	German Baltic Sample-IOW Station	111.294	7	27	0	0.2426
GS681_0.8	German Baltic Sample-IOW Station	142.667	23	68	0	0.476635
GS681_3.0	German Baltic Sample-IOW Station	153.758	65	212	0	1.37879
GS682_0.1	German Baltic Sample-IOW Station	150.073	22	74	0	0.493094
GS682_0.8	German Baltic Sample-IOW Station	150.389	14	50	0	0.332472
GS682_3.0	German Baltic Sample-IOW Station	71.3085	30	98	0	1.37431
GS683_0.1	Danish sample site DMU 939	143.309	4	11	0	0.0767572
GS683_0.8	Danish sample site DMU 939	75.4199	10	32	0	0.424291
GS683_3.0	Danish sample site DMU 939	197.924	75	232	0	1.17216
GS684_0.1	Danish sample site DMU 939	87.7941	10	33	0	0.375879
GS684_0.8	Danish sample site DMU 939	205.448	27	86	0	0.418598
GS684_3.0	Danish sample site DMU 939	70.8207	19	64	0	0.903691
GS685_0.1	Kattegat-Helcom site	127.026	4	13	0	0.102341
GS685_0.8	Kattegat-Helcom site	298.067	31	92	2	0.308655
GS685_3.0	Kattegat-Helcom site	54.9013	18	69	4	1.2568
GS686_0.1	Kattegat-Helcom site	57.2376	4	13	0	0.227123
GS686_0.8	Kattegat-Helcom site	115.501	12	38	0	0.329
GS686_3.0	Kattegat-Helcom site	179.384	56	186	0	1.03688
GS687_0.1	Lysekil Fjord-Alsback Station	113.815	2	5	0	0.0439309
GS687_0.8	Lysekil Fjord-Alsback Station	113.281	17	58	0	0.512003
GS687_3.0	Lysekil Fjord-Alsback Station	82.6839	28	87	0	1.0522
GS688_0.1	Lysekil Fjord-Alsback Station	108.071	0	0	0	0
GS688_0.8	Lysekil Fjord-Alsback Station	107.94	7	22	0	0.203817
GS688_3.0	Lysekil Fjord-Alsback Station	182.287	30	85	0	0.466297
GS689_0.1	Lysekil Fjord-Alsback Station	108.768	3	7	0	0.064357
GS689_0.8	Lysekil Fjord-Alsback Station	109.73	23	77	2	0.701725
GS689_3.0	Lysekil Fjord-Alsback Station	78.3571	27	88	4	1.12306
GS694_0.1	DMU 1005, Denmark	65.4964	2	8	6	0.122144
GS694_0.8	DMU 1005, Denmark	80.7482	5	17	0	0.210531
GS694_3.0	DMU 1005, Denmark	81.3714	11	36	0	0.442416
GS695_0.1	DMU 1005, Denmark	150.186	3	10	0	0.066584
GS695_0.8	DMU 1005, Denmark	136.555	15	49	2	0.35883
GS695_3.0	DMU 1005, Denmark	121.521	11	40	0	0.329162
GS728_0.1	Lake Siso	113.646	8	20	2	0.175985
GS728_0.8	Lake Siso	111.105	7	24	4	0.216012
GS728_3.0	Lake Siso	91.1888	8	19	0	0.208359
GS729_0.1	Lake Siso	88.7185	9	30	4	0.338148
GS729_0.8	Lake Siso	151.596	98	353	10	2.32856
GS729_3.0	Lake Siso	103.79	89	295	7	2.84228
GS730_0.1	Lake Banyoles, Basin C-III	168.541	27	105	37	0.622994
GS730_0.8	Lake Banyoles, Basin C-III	120.153	68	319	185	2.65495
GS730_3.0	Lake Banyoles, Basin C-III	119.782	31	118	33	0.98512
GS731_0.1	Lake Banyoles, Basin C-III	124.229	59	257	157	2.06876
GS731_0.8	Lake Banyoles, Basin C-III	194.348	147	665	364	3.4217
GS731_3.0	Lake Banyoles, Basin C-III	104.1	77	328	132	3.1508
		21251.4	2686	12606	1377	88.2194
