# Supplementary material for: CRISPR Spacers Indicate Preferential Matching of Specific Virioplankton Genes
Source: mBio. 2019 Mar 5;10(2):e02651-18. doi: 10.1128/mBio.02651-18 (PMC6401485; doi:10.1128/mBio.02651-18)
Supplement: DATA SET S2 [file mBio.02651-18-sd002.xlsx]

## Sheet: TARA Microbial MG Spacers
Additional file 2: CRISPR spacers found in the Tara Oceans microbial metagenomes
Assembly name	Sample	Station	Assembled Bases	Read Bases	Read Bases Recruited	Spacers Found	Spacer Bases	Spacer Fraction	Spacers/Mbp Reads	Spacer Abundance	Normalized Spacer Abundance	Lat	Lon	GC	Depth (m)	Temperature (C)	Salinity	Filter Min	Filter Max	Chlorophyl	Date	Fraction Code	Zone	Zone Code	Fraction
TARA_004_DCM_0.22-1.6	TARA_004_DCM	TARA_004	426798730	39240133796	21132799483	115	198789	5.06596e-06	5.06596	5174	244.83	36.5533	-6.5669	0.345	40	20.4089	36.6331	0.22	1.6	0.090621	2009-09-15	2	DCM	2	Picoplankton, Prokaryotes, and Larger Viruses
TARA_004_SRF_0.22-1.6	TARA_004_SRF	TARA_004	390957942	35333190252	18502272111	58	69839	1.97658e-06	1.97658	1753	94.74	36.5533	-6.5669	0.358	5	20.5251	36.6324	0.22	1.6	0.078	2009-09-15	2	SRF	1	Picoplankton, Prokaryotes, and Larger Viruses
TARA_007_DCM_0.22-1.6	TARA_007_DCM	TARA_007	212017580	16366285683	7685175805	46	52084	3.1824e-06	3.1824	1827	237.69	37.0541	1.9478	0.404	42	17.3675	NA	0.22	1.6	0.553274	2009-09-23	2	DCM	2	Picoplankton, Prokaryotes, and Larger Viruses
TARA_007_SRF_0.22-1.6	TARA_007_SRF	TARA_007	224889436	20336146313	11089509237	54	30060	1.47816e-06	1.47816	946	85.3	37.051	1.9378	0.375	5	23.8257	37.4911	0.22	1.6	0.0812	2009-09-23	2	SRF	1	Picoplankton, Prokaryotes, and Larger Viruses
TARA_009_DCM_0.22-1.6	TARA_009_DCM	TARA_009	490697039	36959734393	21010078075	81	67053	1.81422e-06	1.81422	1751	83.35	39.0609	5.9422	0.358	55	16.1519	37.8232	0.22	1.6	0.434367	2009-09-28	2	DCM	2	Picoplankton, Prokaryotes, and Larger Viruses
TARA_009_SRF_0.22-1.6	TARA_009_SRF	TARA_009	435780263	40390521373	20584802311	80	60548	1.49906e-06	1.49906	1637	79.55	39.1633	5.916	0.383	5	23.8526	37.9751	0.22	1.6	-0.0247	2009-09-28	2	SRF	1	Picoplankton, Prokaryotes, and Larger Viruses
TARA_018_DCM_0.22-1.6	TARA_018_DCM	TARA_018	465399391	34369564060	19716207783	48	70112	2.03994e-06	2.03994	2470	125.25	35.7528	14.2765	0.351	60	18.3684	37.8924	0.22	1.6	0.132494	2009-11-02	2	DCM	2	Picoplankton, Prokaryotes, and Larger Viruses
TARA_018_SRF_0.22-1.6	TARA_018_SRF	TARA_018	470461746	34332979376	19670420848	50	61200	1.78254e-06	1.78254	2026	102.99	35.759	14.2574	0.343	5	21.4395	37.8924	0.22	1.6	0.048898	2009-11-02	2	SRF	1	Picoplankton, Prokaryotes, and Larger Viruses
TARA_023_DCM_0.22-1.6	TARA_023_DCM	TARA_023	214580555	13940184481	6896883333	15	8929	6.40522e-07	0.640522	207	29.96	42.1735	17.7252	0.384	55	15.1941	38.4727	0.22	1.6	0.0599	2009-11-18	2	DCM	2	Picoplankton, Prokaryotes, and Larger Viruses
TARA_023_SRF_0.22-1.6	TARA_023_SRF	TARA_023	197302184	13580260327	6363216624	2	750	5.52272e-08	0.0552272	16	2.56	42.2038	17.715	0.39	5	17.322	38.2014	0.22	1.6	0.0419	2009-11-18	2	SRF	1	Picoplankton, Prokaryotes, and Larger Viruses
TARA_025_DCM_0.22-1.6	TARA_025_DCM	TARA_025	427670679	33849349224	15860767762	33	36508	1.07854e-06	1.07854	1246	78.54	39.3991	19.3997	0.375	50	15.1613	38.4757	0.22	1.6	0.201016	2009-11-23	2	DCM	2	Picoplankton, Prokaryotes, and Larger Viruses
TARA_025_SRF_0.22-1.6	TARA_025_SRF	TARA_025	466664745	38100965430	21577617370	44	31708	8.3221e-07	0.83221	884	40.98	39.3888	19.3905	0.376	5	18.3425	38.1829	0.22	1.6	0.121845	2009-11-23	2	SRF	1	Picoplankton, Prokaryotes, and Larger Viruses
TARA_030_DCM_0.22-1.6	TARA_030_DCM	TARA_030	522595044	31196433223	19511067001	23	23202	7.43739e-07	0.743739	846	43.35	33.9235	32.8118	0.338	70	18.9795	39.256	0.22	1.6	0.042495	2009-12-15	2	DCM	2	Picoplankton, Prokaryotes, and Larger Viruses
TARA_030_SRF_0.22-1.6	TARA_030_SRF	TARA_030	477104260	40851577632	24004197758	85	63077	1.54405e-06	1.54405	1849	77.03	33.9179	32.898	0.345	5	20.4606	39.4252	0.22	1.6	0.01585	2009-12-15	2	SRF	1	Picoplankton, Prokaryotes, and Larger Viruses
TARA_031_SRF_0.22-1.6	TARA_031_SRF	TARA_031	290229109	33372500284	15700613303	21	16928	5.07244e-07	0.507244	389	24.78	27.16	27.1433	0.363	5	25.0621	39.9819	0.22	1.6	0.048898	2010-01-09	2	SRF	1	Picoplankton, Prokaryotes, and Larger Viruses
TARA_032_DCM_0.22-1.6	TARA_032_DCM	TARA_032	400574806	31800822592	14903618851	41	121367	3.81647e-06	3.81647	2633	176.65	23.4183	37.245	0.426	80	26.0504	40.1964	0.22	1.6	0.224444	2010-01-11	2	DCM	2	Picoplankton, Prokaryotes, and Larger Viruses
TARA_032_SRF_0.22-1.6	TARA_032_SRF	TARA_032	290397913	34032375532	16545852823	22	21281	6.25316e-07	0.625316	479	28.94	23.36	37.2183	0.351	5	25.8244	39.7473	0.22	1.6	0	2010-01-11	2	SRF	1	Picoplankton, Prokaryotes, and Larger Viruses
TARA_033_SRF_0.22-1.6	TARA_033_SRF	TARA_033	227580717	22286390149	10444482387	4	3350	1.50316e-07	0.150316	80	7.64	21.9467	38.2517	0.359	5	27.3295	38.9374	0.22	1.6	0.163228	2010-01-13	2	SRF	1	Picoplankton, Prokaryotes, and Larger Viruses
TARA_034_DCM_0.22-1.6	TARA_034_DCM	TARA_034	606331330	40651903701	19356369986	226	170256	4.18814e-06	4.18814	4576	236.39	18.4417	39.8567	0.396	60	27.5899	38.9166	0.22	1.6	0.181406	2010-01-20	2	DCM	2	Picoplankton, Prokaryotes, and Larger Viruses
TARA_034_SRF_0.22-1.6	TARA_034_SRF	TARA_034	224931784	20810920791	9856257064	27	15073	7.24283e-07	0.724283	330	33.48	18.3967	39.875	0.375	5	27.5986	38.6469	0.22	1.6	0.186697	2010-01-20	2	SRF	1	Picoplankton, Prokaryotes, and Larger Viruses
TARA_036_DCM_0.22-1.6	TARA_036_DCM	TARA_036	329970637	34036107076	17327426027	19	16077	4.72351e-07	0.472351	509	29.36	20.8222	63.5133	0.366	17	25.374	36.5493	0.22	1.6	0.353707	2010-03-12	2	DCM	2	Picoplankton, Prokaryotes, and Larger Viruses
TARA_036_SRF_0.22-1.6	TARA_036_SRF	TARA_036	215891404	21358468572	10797002138	8	21942	1.02732e-06	1.02732	853	79.03	20.8183	63.5047	0.36	5	25.5814	36.5301	0.22	1.6	0.129697	2010-03-12	2	SRF	1	Picoplankton, Prokaryotes, and Larger Viruses
TARA_037_MES_0.22-1.6	TARA_037_MES	TARA_037	384487678	33109603755	18249026832	151	268458	8.10816e-06	8.10816	6996	383.38	20.8457	63.5851	0.441	600	12.066	35.6935	0.22	1.6	0.005649	2010-03-12	2	MES	3	Picoplankton, Prokaryotes, and Larger Viruses
TARA_038_DCM_0.22-1.6	TARA_038_DCM	TARA_038	337748465	35493254927	17498796688	58	67887	1.91267e-06	1.91267	1931	110.33	19.0284	64.5126	0.376	25	25.4944	NA	0.22	1.6	0.604752	2010-03-15	2	DCM	2	Picoplankton, Prokaryotes, and Larger Viruses
TARA_038_MES_0.22-1.6	TARA_038_MES	TARA_038	218824771	22660572935	12010289818	87	110268	4.86607e-06	4.86607	2799	233.04	19.0351	64.5638	0.434	340	14.9876	36.0213	0.22	1.6	0.014107	2010-03-16	2	MES	3	Picoplankton, Prokaryotes, and Larger Viruses
TARA_038_SRF_0.22-1.6	TARA_038_SRF	TARA_038	200143804	21329286073	8823269120	3	1080	5.06346e-08	0.0506346	39	4.37	19.0393	64.4913	0.369	5	26.2314	36.6179	0.22	1.6	0.161808	2010-03-15	2	SRF	1	Picoplankton, Prokaryotes, and Larger Viruses
TARA_039_DCM_0.22-1.6	TARA_039_DCM	TARA_039	304446206	29853402597	12686086918	22	39870	1.33553e-06	1.33553	1413	111.36	18.5839	66.4727	0.4	25	26.8122	36.3323	0.22	1.6	0.17638	2010-03-18	2	DCM	2	Picoplankton, Prokaryotes, and Larger Viruses
TARA_039_MES_0.22-1.6	TARA_039_MES	TARA_039	260558501	22950448294	12825829201	69	85560	3.72803e-06	3.72803	2160	168.38	18.7341	66.3896	0.442	270	15.6142	35.9019	0.22	1.6	0.006724	2010-03-20	2	MES	3	Picoplankton, Prokaryotes, and Larger Viruses
TARA_041_DCM_0.22-1.6	TARA_041_DCM	TARA_041	463572732	40719139352	22784097175	63	77747	1.90935e-06	1.90935	2549	111.86	14.5536	70.0128	0.361	60	27.1177	36.4962	0.22	1.6	0.47554	2010-03-30	2	DCM	2	Picoplankton, Prokaryotes, and Larger Viruses
TARA_041_SRF_0.22-1.6	TARA_041_SRF	TARA_041	274135056	36846496488	13693265709	55	50754	1.37744e-06	1.37744	1658	121.05	14.6059	69.9776	0.361	5	29.0894	36.0249	0.22	1.6	0.020173	2010-03-30	2	SRF	1	Picoplankton, Prokaryotes, and Larger Viruses
TARA_042_DCM_0.22-1.6	TARA_042_DCM	TARA_042	365341721	37255631779	20542035623	29	55418	1.48751e-06	1.48751	1781	86.7	5.9998	73.9067	0.36	80	27.7234	35.1035	0.22	1.6	0.388348	2010-04-04	2	DCM	2	Picoplankton, Prokaryotes, and Larger Viruses
TARA_042_SRF_0.22-1.6	TARA_042_SRF	TARA_042	241803978	33618175632	14009185235	25	30616	9.10698e-07	0.910698	804	57.42	6.0001	73.8955	0.353	5	29.9803	34.5615	0.22	1.6	0.006724	2010-04-04	2	SRF	1	Picoplankton, Prokaryotes, and Larger Viruses
TARA_045_SRF_0.22-1.6	TARA_045_SRF	TARA_045	236742933	32527258082	14432908587	0	0	0	0	0	0	0.0033	71.6428	0.363	5	30.4964	35.0911	0.22	1.6	0.026898	2010-04-13	2	SRF	1	Picoplankton, Prokaryotes, and Larger Viruses
TARA_048_SRF_0.22-1.6	TARA_048_SRF	TARA_048	284105078	40748785504	18463892792	25	64973	1.59448e-06	1.59448	1725	93.44	-9.3921	66.4228	0.336	5	29.8182	34.1689	0.22	1.6	0	2010-04-19	2	SRF	1	Picoplankton, Prokaryotes, and Larger Viruses
TARA_052_DCM_0.22-1.6	TARA_052_DCM	TARA_052	347792958	33496875998	15964991571	62	36127	1.07852e-06	1.07852	959	60.04	-16.9534	53.9601	0.35	75	24.8943	34.9108	0.22	1.6	0.394226	2010-05-17	2	DCM	2	Picoplankton, Prokaryotes, and Larger Viruses
TARA_052_SRF_0.22-1.6	TARA_052_SRF	TARA_052	311149637	35061026086	19664508944	23	24352	6.9456e-07	0.69456	539	27.39	-16.957	53.9801	0.352	5	27.8684	34.5667	0.22	1.6	0.176565	2010-05-17	2	SRF	1	Picoplankton, Prokaryotes, and Larger Viruses
TARA_056_MES_0.22-3	TARA_056_MES	TARA_056	252647422	37576051295	15665485825	377	944260	2.51293e-05	25.1293	25943	1656.03	-15.3379	43.2948	0.467	1000	6.2402	34.8332	0.22	3	0	2010-06-26	2	MES	3	Picoplankton, Large Cyanobacteria, Prokaryotes, and Larger Viruses
TARA_056_SRF_0.22-3	TARA_056_SRF	TARA_056	199208958	24952796481	7975758285	4	2337	9.36568e-08	0.0936568	51	6.37	-15.3424	43.2965	0.347	5	27.3231	35.0031	0.22	3	0.04282	2010-06-26	2	SRF	1	Picoplankton, Large Cyanobacteria, Prokaryotes, and Larger Viruses
TARA_057_SRF_0.22-3	TARA_057_SRF	TARA_057	219993081	27172246411	9606813514	12	18994	6.99022e-07	0.699022	382	39.78	-17.0248	42.7401	0.375	5	26.9654	35.0538	0.22	3	0.085544	2010-06-27	2	SRF	1	Picoplankton, Large Cyanobacteria, Prokaryotes, and Larger Viruses
TARA_058_DCM_0.22-3	TARA_058_DCM	TARA_058	263988642	28581846378	11367408867	147	93752	3.28012e-06	3.28012	2783	244.79	-17.2855	42.2866	0.367	66	26.3402	NA	0.22	3	0.032278	2010-06-29	2	DCM	2	Picoplankton, Large Cyanobacteria, Prokaryotes, and Larger Viruses
TARA_062_SRF_0.22-3	TARA_062_SRF	TARA_062	232557628	25551154240	10046496301	19	21757	8.51508e-07	0.851508	868	86.43	-22.3368	40.3412	0.352	5	25.0802	35.3248	0.22	3	0.089746	2010-07-03	2	SRF	1	Picoplankton, Large Cyanobacteria, Prokaryotes, and Larger Viruses
TARA_064_DCM_0.22-3	TARA_064_DCM	TARA_064	258136502	35743693468	11669771817	132	94089	2.63232e-06	2.63232	2741	234.91	-29.5333	37.9117	0.449	65	22.2503	35.3355	0.22	3	0.214573	2010-07-08	2	DCM	2	Picoplankton, Large Cyanobacteria, Prokaryotes, and Larger Viruses
TARA_064_MES_0.22-3	TARA_064_MES	TARA_064	135895601	20390893654	5994521034	161	102204	5.01224e-06	5.01224	2648	441.73	-29.5046	37.9599	0.448	1000	7.6502	34.5791	0.22	3	0	2010-07-07	2	MES	3	Picoplankton, Large Cyanobacteria, Prokaryotes, and Larger Viruses
TARA_064_SRF_0.22-3	TARA_064_SRF	TARA_064	410703923	52785193520	22881175639	22	19115	3.62128e-07	0.362128	606	26.48	-29.5019	37.9889	0.352	5	22.1656	35.3347	0.22	3	0.162993	2010-07-07	2	SRF	1	Picoplankton, Large Cyanobacteria, Prokaryotes, and Larger Viruses
TARA_065_DCM_0.22-3	TARA_065_DCM	TARA_065	204636356	31178235200	8949537192	85	33555	1.07623e-06	1.07623	919	102.73	-35.2421	26.3048	0.391	30	21.8149	NA	0.22	3	0.272648	2010-07-12	2	DCM	2	Picoplankton, Large Cyanobacteria, Prokaryotes, and Larger Viruses
TARA_065_MES_0.22-3	TARA_065_MES	TARA_065	245588629	37049411224	12054324698	273	281015	7.58487e-06	7.58487	7864	652.39	-35.1889	26.2905	0.446	850	8.4127	34.6512	0.22	3	0	2010-07-12	2	MES	3	Picoplankton, Large Cyanobacteria, Prokaryotes, and Larger Viruses
TARA_065_SRF_0.22-3	TARA_065_SRF	TARA_065	184763047	25234147464	9361462998	21	36488	1.44598e-06	1.44598	815	87.08	-35.1728	26.2868	0.365	5	21.8168	35.4467	0.22	3	0.215292	2010-07-12	2	SRF	1	Picoplankton, Large Cyanobacteria, Prokaryotes, and Larger Viruses
TARA_066_DCM_0.22-3	TARA_066_DCM	TARA_066	128609590	13334004036	4464793353	9	5996	4.49677e-07	0.449677	160	35.81	-34.8901	18.0459	0.343	30	15.019	35.3315	0.22	3	0.424363	2010-07-15	2	DCM	2	Picoplankton, Large Cyanobacteria, Prokaryotes, and Larger Viruses
TARA_066_SRF_0.22-3	TARA_066_SRF	TARA_066	259434938	27606381119	11752506863	9	5488	1.98795e-07	0.198795	131	11.18	-34.9449	17.9189	0.35	5	15.0335	35.3233	0.22	3	0.250054	2010-07-15	2	SRF	1	Picoplankton, Large Cyanobacteria, Prokaryotes, and Larger Viruses
TARA_067_SRF_0.22-0.45	TARA_067_SRF	TARA_067	326895058	28596177563	17716790539	89	96429	3.37209e-06	3.37209	2383	134.49	-32.2401	17.7103	0.313	5	12.8345	34.8453	0.22	0.45	1.55149	2010-09-07	1	SRF	1	Prokaryotes and Larger Viruses
TARA_067_SRF_0.22-3	TARA_067_SRF	TARA_067	255420170	13750342711	5982487021	58	45052	3.27643e-06	3.27643	1391	232.57	-32.2401	17.7103	0.376	5	12.8345	34.8453	0.22	3	1.55149	2010-09-07	2	SRF	1	Picoplankton, Large Cyanobacteria, Prokaryotes, and Larger Viruses
TARA_067_SRF_0.45-0.8	TARA_067_SRF	TARA_067	414222904	29354237004	17123916866	78	83883	2.85761e-06	2.85761	2005	117.09	-32.2401	17.7103	0.377	5	12.8345	34.8453	0.45	0.8	1.55149	2010-09-07	1	SRF	1	Prokaryotes and Larger Viruses
TARA_068_DCM_0.22-0.45	TARA_068_DCM	TARA_068	295888043	29888255705	17392995745	124	282958	9.4672e-06	9.4672	8515	489.57	-31.027	4.6802	0.359	50	16.7874	35.6878	0.22	0.45	0.42458	2010-09-14	1	DCM	2	Prokaryotes and Larger Viruses
TARA_068_DCM_0.22-3	TARA_068_DCM	TARA_068	185495590	22610726800	6443513839	68	39330	1.73944e-06	1.73944	1230	190.84	-31.027	4.6802	0.401	50	16.7874	35.6878	0.22	3	0.42458	2010-09-14	2	DCM	2	Picoplankton, Large Cyanobacteria, Prokaryotes, and Larger Viruses
TARA_068_DCM_0.45-0.8	TARA_068_DCM	TARA_068	267275579	24371796987	9600206274	43	52711	2.16279e-06	2.16279	1326	138.16	-31.027	4.6802	0.382	50	16.7874	35.6878	0.45	0.8	0.42458	2010-09-14	1	DCM	2	Prokaryotes and Larger Viruses
TARA_068_MES_0.22-3	TARA_068_MES	TARA_068	237684782	30388133524	10250507085	154	142464	4.68815e-06	4.68815	3985	388.78	-31.0198	4.6685	0.437	700	7.02675	34.4777	0.22	3	0.011208	2010-09-13	2	MES	3	Picoplankton, Large Cyanobacteria, Prokaryotes, and Larger Viruses
TARA_068_MES_0.45-0.8	TARA_068_MES	TARA_068	259211606	31953172621	11221721490	174	258958	8.1043e-06	8.1043	6890	614.03	-31.0198	4.6685	0.463	700	7.02675	34.4777	0.45	0.8	0.011208	2010-09-13	1	MES	3	Prokaryotes and Larger Viruses
TARA_068_SRF_0.22-0.45	TARA_068_SRF	TARA_068	316237570	30733695873	17541950010	93	153181	4.98414e-06	4.98414	4290	244.54	-31.0266	4.665	0.318	5	16.8321	35.6868	0.22	0.45	0.201517	2010-09-14	1	SRF	1	Prokaryotes and Larger Viruses
TARA_068_SRF_0.22-3	TARA_068_SRF	TARA_068	197288922	24933527956	7224880431	92	69605	2.79162e-06	2.79162	2181	301.91	-31.0266	4.665	0.394	5	16.8321	35.6868	0.22	3	0.201517	2010-09-14	2	SRF	1	Picoplankton, Large Cyanobacteria, Prokaryotes, and Larger Viruses
TARA_068_SRF_0.45-0.8	TARA_068_SRF	TARA_068	291090674	28844793100	11743918271	79	55931	1.93903e-06	1.93903	1508	128.39	-31.0266	4.665	0.378	5	16.8321	35.6868	0.45	0.8	0.201517	2010-09-14	1	SRF	1	Prokaryotes and Larger Viruses
TARA_070_MES_0.22-0.45	TARA_070_MES	TARA_070	186489327	28300384583	15990144303	627	583435	2.06158e-05	20.6158	17660	1104.43	-20.4075	-3.1641	0.441	800	4.2167	34.4439	0.22	0.45	0.003811	2010-09-21	1	MES	3	Prokaryotes and Larger Viruses
TARA_070_MES_0.22-3	TARA_070_MES	TARA_070	225853098	33941492651	16882399768	764	1699004	5.00568e-05	50.0568	52041	3082.54	-20.4075	-3.1641	0.476	800	4.2167	GTP	0.22	3	0.003811	2010-09-21	2	MES	3	Picoplankton, Large Cyanobacteria, Prokaryotes, and Larger Viruses
TARA_070_MES_0.45-0.8	TARA_070_MES	TARA_070	281056570	34006161050	16656150442	762	1148924	3.37858e-05	33.7858	35000	2101.35	-20.4075	-3.1641	0.476	800	4.2167	34.4439	0.45	0.8	0.003811	2010-09-21	1	MES	3	Prokaryotes and Larger Viruses
TARA_070_SRF_0.22-0.45	TARA_070_SRF	TARA_070	402828308	32564538929	19203615845	104	110251	3.38562e-06	3.38562	2513	130.88	-20.4091	-3.1759	0.331	5	19.7768	36.3762	0.22	0.45	0.324315	2010-09-21	1	SRF	1	Prokaryotes and Larger Viruses
TARA_070_SRF_0.22-3	TARA_070_SRF	TARA_070	130731073	21597524593	4216396779	75	80536	3.72895e-06	3.72895	3082	730.93	-20.4091	-3.1759	0.443	5	19.7768	36.3762	0.22	3	0.324315	2010-09-21	2	SRF	1	Picoplankton, Large Cyanobacteria, Prokaryotes, and Larger Viruses
TARA_070_SRF_0.45-0.8	TARA_070_SRF	TARA_070	369322560	29208320376	13570449003	343	268618	9.19663e-06	9.19663	7314	538.94	-20.4091	-3.1759	0.39	5	19.7768	36.3762	0.45	0.8	0.324315	2010-09-21	1	SRF	1	Prokaryotes and Larger Viruses
TARA_072_DCM_0.22-3	TARA_072_DCM	TARA_072	343163386	29431955916	13121643830	124	69348	2.35621e-06	2.35621	2017	153.7	-8.7296	-17.9604	0.347	100	24.1127	36.6033	0.22	3	0.263939	2010-10-05	2	DCM	2	Picoplankton, Large Cyanobacteria, Prokaryotes, and Larger Viruses
TARA_072_MES_0.22-3	TARA_072_MES	TARA_072	164939012	24130381793	6276676020	146	316394	1.31119e-05	13.1119	9776	1557.52	-8.7986	-17.9034	0.399	800	4.67387	34.4726	0.22	3	0	2010-10-06	2	MES	3	Picoplankton, Large Cyanobacteria, Prokaryotes, and Larger Viruses
TARA_072_SRF_0.22-3	TARA_072_SRF	TARA_072	277080894	35178388241	10956854718	113	142543	4.052e-06	4.052	4268	389.49	-8.7789	-17.9099	0.354	5	25.0262	36.4232	0.22	3	0.050608	2010-10-05	2	SRF	1	Picoplankton, Large Cyanobacteria, Prokaryotes, and Larger Viruses
TARA_076_DCM_0.22-0.45	TARA_076_DCM	TARA_076	307269447	28907438406	13862148983	28	53071	1.83589e-06	1.83589	1343	96.85	-21.0292	-35.3498	0.353	150	21.6433	36.7247	0.22	0.45	0.150865	2010-10-16	1	DCM	2	Prokaryotes and Larger Viruses
TARA_076_DCM_0.22-3	TARA_076_DCM	TARA_076	277282623	34731300072	7721039807	249	193739	5.57822e-06	5.57822	5668	734.04	-21.0292	-35.3498	0.446	150	21.6433	36.7247	0.22	3	0.150865	2010-10-16	2	DCM	2	Picoplankton, Large Cyanobacteria, Prokaryotes, and Larger Viruses
TARA_076_DCM_0.45-0.8	TARA_076_DCM	TARA_076	249958881	29960597208	9757215549	54	42194	1.40832e-06	1.40832	1251	128.24	-21.0292	-35.3498	0.407	150	21.6433	36.7247	0.45	0.8	0.150865	2010-10-16	1	DCM	2	Prokaryotes and Larger Viruses
TARA_076_MES_0.22-3	TARA_076_MES	TARA_076	291373133	37278548547	12613469280	413	378629	1.01568e-05	10.1568	11369	901.35	-20.9315	-35.1794	0.486	800	4.74959	34.3693	0.22	3	0	2010-10-17	2	MES	3	Picoplankton, Large Cyanobacteria, Prokaryotes, and Larger Viruses
TARA_076_MES_0.45-0.8	TARA_076_MES	TARA_076	320777055	33465042319	16056450759	365	388700	1.16151e-05	11.6151	11719	729.87	-20.9315	-35.1794	0.509	800	4.74959	34.3693	0.45	0.8	0	2010-10-17	1	MES	3	Prokaryotes and Larger Viruses
TARA_076_SRF_0.22-0.45	TARA_076_SRF	TARA_076	328375551	31746122060	15446747161	17	9181	2.89201e-07	0.289201	224	14.51	-20.9354	-35.1803	0.319	5	23.3495	37.1014	0.22	0.45	0.033622	2010-10-16	1	SRF	1	Prokaryotes and Larger Viruses
TARA_076_SRF_0.22-3	TARA_076_SRF	TARA_076	110278656	44416053750	6973764320	37	28264	6.36346e-07	0.636346	812	116.48	-20.9354	-35.1803	0.429	5	23.3495	37.1014	0.22	3	0.033622	2010-10-16	2	SRF	1	Picoplankton, Large Cyanobacteria, Prokaryotes, and Larger Viruses
TARA_076_SRF_0.45-0.8	TARA_076_SRF	TARA_076	200121746	26785892896	8971363540	92	44663	1.66741e-06	1.66741	1317	146.83	-20.9354	-35.1803	0.38	5	23.3495	37.1014	0.45	0.8	0.033622	2010-10-16	1	SRF	1	Prokaryotes and Larger Viruses
TARA_078_DCM_0.22-0.45	TARA_078_DCM	TARA_078	375376907	35884855663	19454474370	40	199412	5.557e-06	5.557	5682	292.07	-30.1484	-43.2705	0.33	120	19.3092	36.2749	0.22	0.45	0.226052	2010-11-04	1	DCM	2	Prokaryotes and Larger Viruses
TARA_078_DCM_0.22-3	TARA_078_DCM	TARA_078	281664578	39587543186	12361461783	171	120855	3.05285e-06	3.05285	3390	274.23	-30.1484	-43.2705	0.397	120	19.3092	36.2749	0.22	3	0.226052	2010-11-04	2	DCM	2	Picoplankton, Large Cyanobacteria, Prokaryotes, and Larger Viruses
TARA_078_DCM_0.45-0.8	TARA_078_DCM	TARA_078	268634235	27484953697	9781381414	55	100786	3.66695e-06	3.66695	2699	275.98	-30.1484	-43.2705	0.38	120	19.3092	36.2749	0.45	0.8	0.226052	2010-11-04	1	DCM	2	Prokaryotes and Larger Viruses
TARA_078_MES_0.22-3	TARA_078_MES	TARA_078	238330343	41493821413	12864638683	193	128810	3.10432e-06	3.10432	3752	291.67	-30.1471	-43.2915	0.431	800	5.8659	34.3629	0.22	3	0	2010-11-05	2	MES	3	Picoplankton, Large Cyanobacteria, Prokaryotes, and Larger Viruses
TARA_078_MES_0.45-0.8	TARA_078_MES	TARA_078	206935552	25903369988	12328899673	613	617486	2.38381e-05	23.8381	18207	1476.79	-30.1471	-43.2915	0.503	800	5.8659	34.3629	0.45	0.8	0	2010-11-05	1	MES	3	Prokaryotes and Larger Viruses
TARA_078_SRF_0.22-0.45	TARA_078_SRF	TARA_078	270358601	27508323322	13793990531	26	35085	1.27543e-06	1.27543	785	56.93	-30.1367	-43.2899	0.317	5	19.8541	36.3242	0.22	0.45	0.053173	2010-11-04	1	SRF	1	Prokaryotes and Larger Viruses
TARA_078_SRF_0.22-3	TARA_078_SRF	TARA_078	211100721	44611981200	14267962997	86	47899	1.07368e-06	1.07368	1429	100.18	-30.1367	-43.2899	0.371	5	19.8541	36.3242	0.22	3	0.053173	2010-11-04	2	SRF	1	Picoplankton, Large Cyanobacteria, Prokaryotes, and Larger Viruses
TARA_078_SRF_0.45-0.8	TARA_078_SRF	TARA_078	205724076	24942792636	10999266917	103	60848	2.4395e-06	2.4395	1739	158.13	-30.1367	-43.2899	0.373	5	19.8541	36.3242	0.45	0.8	0.053173	2010-11-04	1	SRF	1	Prokaryotes and Larger Viruses
TARA_082_DCM_0.22-3	TARA_082_DCM	TARA_082	353920278	36026955781	21512893894	140	284607	7.89983e-06	7.89983	7217	335.45	-47.2007	-57.9446	0.376	40	6.97563	34.0576	0.22	3	1.01772	2010-12-06	2	DCM	2	Picoplankton, Large Cyanobacteria, Prokaryotes, and Larger Viruses
TARA_082_SRF_0.22-3	TARA_082_SRF	TARA_082	248080488	23700341259	12297066879	85	121338	5.11967e-06	5.11967	3105	252.47	-47.1863	-58.2902	0.405	5	7.32152	34.0486	0.22	3	0.310844	2010-12-06	2	SRF	1	Picoplankton, Large Cyanobacteria, Prokaryotes, and Larger Viruses
TARA_084_SRF_0.22-3	TARA_084_SRF	TARA_084	296112112	37332414007	17526769750	177	117619	3.15059e-06	3.15059	3520	200.83	-60.2287	-60.6476	0.382	5	1.84402	33.7197	0.22	3	0.109555	2011-01-03	2	SRF	1	Picoplankton, Large Cyanobacteria, Prokaryotes, and Larger Viruses
TARA_085_DCM_0.22-3	TARA_085_DCM	TARA_085	303758062	36187387992	19472139597	79	149522	4.13188e-06	4.13188	3547	182.17	-62.2231	-49.2139	0.394	90	-0.78154	34.3195	0.22	3	0.540091	2011-01-06	2	DCM	2	Picoplankton, Large Cyanobacteria, Prokaryotes, and Larger Viruses
TARA_085_MES_0.22-3	TARA_085_MES	TARA_085	358663390	34457058229	13288714323	119	171706	4.98319e-06	4.98319	4170	313.82	-61.9689	-49.5017	0.458	790	0.45883	34.68	0.22	3	0.010087	2011-01-07	2	MES	3	Picoplankton, Large Cyanobacteria, Prokaryotes, and Larger Viruses
TARA_085_SRF_0.22-3	TARA_085_SRF	TARA_085	192797441	32817194352	18429593408	51	66303	2.02037e-06	2.02037	1752	95.06	-62.0385	-49.529	0.353	5	0.67108	34.3539	0.22	3	0.065273	2011-01-06	2	SRF	1	Picoplankton, Large Cyanobacteria, Prokaryotes, and Larger Viruses
TARA_093_DCM_0.22-3	TARA_093_DCM	TARA_093	371371195	26757759147	16048223786	163	112847	4.21736e-06	4.21736	2925	182.28	-33.9116	-73.0537	0.388	35	16.4012	34.268	0.22	3	1.10473	2011-03-12	2	DCM	2	Picoplankton, Large Cyanobacteria, Prokaryotes, and Larger Viruses
TARA_093_SRF_0.22-3	TARA_093_SRF	TARA_093	345217013	22187141868	14055295206	231	179182	8.07594e-06	8.07594	5530	393.47	-34.0614	-73.1066	0.355	5	18.0145	34.2954	0.22	3	0.387495	2011-03-12	2	SRF	1	Picoplankton, Large Cyanobacteria, Prokaryotes, and Larger Viruses
TARA_094_SRF_0.22-3	TARA_094_SRF	TARA_094	596922147	40076949236	26477268854	261	177777	4.43589e-06	4.43589	5440	205.44	-32.7971	-87.0693	0.354	5	21.132	34.6826	0.22	3	0.147822	2011-03-18	2	SRF	1	Picoplankton, Large Cyanobacteria, Prokaryotes, and Larger Viruses
TARA_096_SRF_0.22-3	TARA_096_SRF	TARA_096	281103818	4824386440	2307775981	52	6037	1.25135e-06	1.25135	155	67.34	-29.7238	-101.16	0.337	5	23.7991	35.7661	0.22	3	0.044093	2011-03-24	2	SRF	1	Picoplankton, Large Cyanobacteria, Prokaryotes, and Larger Viruses
TARA_098_DCM_0.22-3	TARA_098_DCM	TARA_098	259753071	20098099333	8379997021	8	2335	1.1618e-07	0.11618	80	9.58	-25.826	-111.729	0.335	188	20.1716	35.8457	0.22	3	0.176523	2011-04-03	2	DCM	2	Picoplankton, Large Cyanobacteria, Prokaryotes, and Larger Viruses
TARA_098_MES_0.22-3	TARA_098_MES	TARA_098	260488672	38547185212	11755708838	140	141654	3.67482e-06	3.67482	3827	325.56	-25.8076	-111.691	0.427	488	8.11313	34.3626	0.22	3	0	2011-04-04	2	MES	3	Picoplankton, Large Cyanobacteria, Prokaryotes, and Larger Viruses
TARA_098_SRF_0.22-3	TARA_098_SRF	TARA_098	188571390	21680678121	8744973571	13	14526	6.69997e-07	0.669997	391	44.76	-25.8051	-111.72	0.324	5	25.1487	36.4027	0.22	3	0.013449	2011-04-03	2	SRF	1	Picoplankton, Large Cyanobacteria, Prokaryotes, and Larger Viruses
TARA_099_SRF_0.22-3	TARA_099_SRF	TARA_099	285807244	29416663201	14382589314	72	34309	1.16631e-06	1.16631	881	61.25	-21.146	-104.787	0.333	5	23.7888	36.1291	0.22	3	0.037733	2011-04-09	2	SRF	1	Picoplankton, Large Cyanobacteria, Prokaryotes, and Larger Viruses
TARA_100_DCM_0.22-3	TARA_100_DCM	TARA_100	450756232	29857450684	17563921395	763	746184	2.49916e-05	24.9916	22890	1303.22	-12.9723	-96.0122	0.365	50	20.6494	35.5447	0.22	3	0.366887	2011-04-15	2	DCM	2	Picoplankton, Large Cyanobacteria, Prokaryotes, and Larger Viruses
TARA_100_MES_0.22-3	TARA_100_MES	TARA_100	419275539	30077965863	16872943468	255	509210	1.69297e-05	16.9297	11871	703.58	-12.9794	-96.0232	0.442	177	13.0146	34.8402	0.22	3	0.121464	2011-04-16	2	MES	3	Picoplankton, Large Cyanobacteria, Prokaryotes, and Larger Viruses
TARA_100_SRF_0.22-3	TARA_100_SRF	TARA_100	417202610	31416979448	18716417790	157	133930	4.26298e-06	4.26298	3922	209.57	-13.0023	-95.9759	0.345	5	25.2512	35.8353	0.22	3	0.287892	2011-04-15	2	SRF	1	Picoplankton, Large Cyanobacteria, Prokaryotes, and Larger Viruses
TARA_102_DCM_0.22-3	TARA_102_DCM	TARA_102	537673278	35143363018	20019632785	164	104265	2.96685e-06	2.96685	2580	128.89	-5.2669	-85.2732	0.352	40	19.5663	34.9003	0.22	3	0.728939	2011-04-22	2	DCM	2	Picoplankton, Large Cyanobacteria, Prokaryotes, and Larger Viruses
TARA_102_MES_0.22-3	TARA_102_MES	TARA_102	266291554	35897040576	15817173977	403	411384	1.14601e-05	11.4601	11220	709.37	-5.261	-85.1678	0.424	480	9.19582	34.6925	0.22	3	0.010087	2011-04-22	2	MES	3	Picoplankton, Large Cyanobacteria, Prokaryotes, and Larger Viruses
TARA_102_SRF_0.22-3	TARA_102_SRF	TARA_102	427370318	30396104291	17091545622	41	41254	1.35721e-06	1.35721	1105	64.65	-5.2529	-85.1545	0.356	5	24.9431	34.7482	0.22	3	0.238224	2011-04-21	2	SRF	1	Picoplankton, Large Cyanobacteria, Prokaryotes, and Larger Viruses
TARA_109_DCM_0.22-3	TARA_109_DCM	TARA_109	280324949	29894068649	12799317840	32	44860	1.50063e-06	1.50063	1231	96.2	2.0299	-84.5546	0.369	30	26.532	34.3448	0.22	3	0.737378	2011-05-12	2	DCM	2	Picoplankton, Large Cyanobacteria, Prokaryotes, and Larger Viruses
TARA_109_MES_0.22-3	TARA_109_MES	TARA_109	264709588	33852198391	13933719820	489	363417	1.07354e-05	10.7354	10206	732.45	2.0649	-84.5546	0.441	380	11.3158	34.7998	0.22	3	0	2011-05-13	2	MES	3	Picoplankton, Large Cyanobacteria, Prokaryotes, and Larger Viruses
TARA_109_SRF_0.22-3	TARA_109_SRF	TARA_109	281541611	31917060568	13500122440	51	37624	1.17881e-06	1.17881	974	72.12	1.9928	-84.5766	0.374	5	27.6176	33.3676	0.22	3	0.28167	2011-05-12	2	SRF	1	Picoplankton, Large Cyanobacteria, Prokaryotes, and Larger Viruses
TARA_110_DCM_0.22-3	TARA_110_DCM	TARA_110	371426392	35198043418	16294387590	179	413433	1.17459e-05	11.7459	12578	771.9	-1.9002	-84.6265	0.369	50	21.8146	35.0661	0.22	3	0.460366	2011-05-21	2	DCM	2	Picoplankton, Large Cyanobacteria, Prokaryotes, and Larger Viruses
TARA_110_MES_0.22-3	TARA_110_MES	TARA_110	306884451	31560811057	11258566357	265	131478	4.16586e-06	4.16586	3644	323.69	-1.8902	-84.6141	0.41	380	10.2584	34.7553	0.22	3	0	2011-05-22	2	MES	3	Picoplankton, Large Cyanobacteria, Prokaryotes, and Larger Viruses
TARA_110_SRF_0.22-3	TARA_110_SRF	TARA_110	276224690	26358903871	11620125692	161	118255	4.48634e-06	4.48634	3526	303.41	-2.0133	-84.589	0.369	5	23.8683	35.0193	0.22	3	0.317793	2011-05-21	2	SRF	1	Picoplankton, Large Cyanobacteria, Prokaryotes, and Larger Viruses
TARA_111_DCM_0.22-3	TARA_111_DCM	TARA_111	502494367	31918292486	17710096209	21	25002	7.83313e-07	0.783313	764	43.14	-16.9587	-100.675	0.34	90	19.8814	35.6872	0.22	3	0.378549	2011-05-31	2	DCM	2	Picoplankton, Large Cyanobacteria, Prokaryotes, and Larger Viruses
TARA_111_MES_0.22-3	TARA_111_MES	TARA_111	263409089	34002290958	12275083869	326	217138	6.38598e-06	6.38598	5613	457.26	-16.9486	-100.671	0.422	350	10.8931	34.6984	0.22	3	0	2011-06-01	2	MES	3	Picoplankton, Large Cyanobacteria, Prokaryotes, and Larger Viruses
TARA_111_SRF_0.22-3	TARA_111_SRF	TARA_111	390986072	30704439678	14501979392	141	91186	2.9698e-06	2.9698	2272	156.64	-16.9601	-100.633	0.344	5	22.7687	35.9714	0.22	3	0.203347	2011-05-31	2	SRF	1	Picoplankton, Large Cyanobacteria, Prokaryotes, and Larger Viruses
TARA_112_DCM_0.22-3	TARA_112_DCM	TARA_112	365898501	34691192532	14335429301	267	184699	5.32409e-06	5.32409	5145	358.9	-23.2189	-129.5	0.345	155	22.2614	35.9399	0.22	3	0.222552	2011-06-15	2	DCM	2	Picoplankton, Large Cyanobacteria, Prokaryotes, and Larger Viruses
TARA_112_MES_0.22-3	TARA_112_MES	TARA_112	286949621	25862439373	9465411866	457	964758	3.73034e-05	37.3034	26633	2813.72	-23.2232	-129.599	0.46	696	5.79145	34.305	0.22	3	0	2011-06-15	2	MES	3	Picoplankton, Large Cyanobacteria, Prokaryotes, and Larger Viruses
TARA_112_SRF_0.22-3	TARA_112_SRF	TARA_112	313197324	32648163819	12480011548	67	23728	7.26779e-07	0.726779	707	56.65	-23.2811	-129.395	0.336	5	24.2375	36.4539	0.22	3	0.04895	2011-06-14	2	SRF	1	Picoplankton, Large Cyanobacteria, Prokaryotes, and Larger Viruses
TARA_122_DCM_0.22-0.45	TARA_122_DCM	TARA_122	553127834	26653275294	17739413678	223	279216	1.04759e-05	10.4759	8098	456.49	-9.0063	-139.139	0.336	115	24.6962	36.0976	0.22	0.45	0.295808	2011-07-28	1	DCM	2	Prokaryotes and Larger Viruses
TARA_122_DCM_0.22-3	TARA_122_DCM	TARA_122	545626294	26318183992	14098601049	247	188379	7.15775e-06	7.15775	5688	403.44	-9.0063	-139.139	0.368	115	24.6962	36.0976	0.22	3	0.295808	2011-07-28	2	DCM	2	Picoplankton, Large Cyanobacteria, Prokaryotes, and Larger Viruses
TARA_122_DCM_0.45-0.8	TARA_122_DCM	TARA_122	476214857	29094858430	18120652632	461	990838	3.40554e-05	34.0554	29373	1620.95	-9.0063	-139.139	0.386	115	24.6962	36.0976	0.45	0.8	0.295808	2011-07-28	1	DCM	2	Prokaryotes and Larger Viruses
TARA_122_MES_0.22-0.45	TARA_122_MES	TARA_122	200481007	23477827796	10113948758	244	227308	9.68182e-06	9.68182	6448	637.54	-8.9729	-139.239	0.419	600	7.21224	34.5807	0.22	0.45	0	2011-07-27	1	MES	3	Prokaryotes and Larger Viruses
TARA_122_MES_0.22-3	TARA_122_MES	TARA_122	308401963	34666154060	12113256524	504	345528	9.9673e-06	9.9673	9536	787.25	-8.9729	-139.239	0.466	600	7.21224	34.5807	0.22	3	0	2011-07-27	2	MES	3	Picoplankton, Large Cyanobacteria, Prokaryotes, and Larger Viruses
TARA_122_MES_0.45-0.8	TARA_122_MES	TARA_122	197660555	25502730722	11395088626	317	1951455	7.65195e-05	76.5195	56128	4925.59	-8.9729	-139.239	0.47	600	7.21224	34.5807	0.45	0.8	0	2011-07-27	1	MES	3	Prokaryotes and Larger Viruses
TARA_122_SRF_0.22-0.45	TARA_122_SRF	TARA_122	198393668	23057037210	9310695299	20	26382	1.14421e-06	1.14421	635	68.22	-8.9971	-139.196	0.334	5	26.5441	35.3662	0.22	0.45	0.166512	2011-07-26	1	SRF	1	Prokaryotes and Larger Viruses
TARA_122_SRF_0.22-3	TARA_122_SRF	TARA_122	246784037	23373536024	10661104418	173	140979	6.03156e-06	6.03156	3759	352.63	-8.9971	-139.196	0.361	5	26.5441	35.3662	0.22	3	0.166512	2011-07-26	2	SRF	1	Picoplankton, Large Cyanobacteria, Prokaryotes, and Larger Viruses
TARA_122_SRF_0.45-0.8	TARA_122_SRF	TARA_122	267195171	25866188860	15282803722	209	136545	5.2789e-06	5.2789	3957	258.93	-8.9971	-139.196	0.37	5	26.5441	35.3662	0.45	0.8	0.166512	2011-07-26	1	SRF	1	Prokaryotes and Larger Viruses
TARA_123_MIX_0.22-0.45	TARA_123_MIX	TARA_123	549766256	28771517017	15513883180	547	434546	1.51033e-05	15.1033	12634	814.37	-8.9109	-140.285	0.39	150	22.1151	35.8807	0.22	0.45	0.051638	2011-08-01	1	MIX	0	Prokaryotes and Larger Viruses
TARA_123_MIX_0.22-3	TARA_123_MIX	TARA_123	611982703	30442476407	15747232802	206	114513	3.76162e-06	3.76162	3098	196.72	-8.9109	-140.285	0.383	150	22.1151	35.8807	0.22	3	0.051638	2011-08-01	2	MIX	0	Picoplankton, Large Cyanobacteria, Prokaryotes, and Larger Viruses
TARA_123_MIX_0.45-0.8	TARA_123_MIX	TARA_123	126726140	28501358607	13083711379	401	3283881	0.000115218	115.218	99709	7620.84	-8.9109	-140.285	0.453	150	22.1151	35.8807	0.45	0.8	0.051638	2011-08-01	1	MIX	0	Prokaryotes and Larger Viruses
TARA_123_SRF_0.22-0.45	TARA_123_SRF	TARA_123	330431877	29671014615	17062914511	16	14253	4.80368e-07	0.480368	363	21.3	-8.9068	-140.283	0.331	5	26.5762	35.3595	0.22	0.45	0.319103	2011-07-31	1	SRF	1	Prokaryotes and Larger Viruses
TARA_123_SRF_0.22-3	TARA_123_SRF	TARA_123	357773788	29889505680	13080249873	177	110657	3.7022e-06	3.7022	3398	259.78	-8.9068	-140.283	0.41	5	26.5762	35.3595	0.22	3	0.319103	2011-07-31	2	SRF	1	Picoplankton, Large Cyanobacteria, Prokaryotes, and Larger Viruses
TARA_123_SRF_0.45-0.8	TARA_123_SRF	TARA_123	398553874	29804072668	15780805946	280	287933	9.66086e-06	9.66086	8734	553.45	-8.9068	-140.283	0.401	5	26.5762	35.3595	0.45	0.8	0.319103	2011-07-31	1	SRF	1	Prokaryotes and Larger Viruses
TARA_124_MIX_0.22-0.45	TARA_124_MIX	TARA_124	414754532	24723272083	14249065452	102	82963	3.35566e-06	3.35566	2644	185.52	-9.0714	-140.597	0.352	120	25.2218	35.7979	0.22	0.45	0.127609	2011-08-05	1	MIX	0	Prokaryotes and Larger Viruses
TARA_124_MIX_0.22-3	TARA_124_MIX	TARA_124	524892992	30053933105	15073131196	65	39617	1.3182e-06	1.3182	1014	67.27	-9.0714	-140.597	0.409	120	25.2218	35.7979	0.22	3	0.127609	2011-08-05	2	MIX	0	Picoplankton, Large Cyanobacteria, Prokaryotes, and Larger Viruses
TARA_124_MIX_0.45-0.8	TARA_124_MIX	TARA_124	525386675	27569392981	14564629316	546	480136	1.74155e-05	17.4155	14398	988.59	-9.0714	-140.597	0.453	120	25.2218	35.7979	0.45	0.8	0.127609	2011-08-05	1	MIX	0	Prokaryotes and Larger Viruses
TARA_124_SRF_0.22-0.45	TARA_124_SRF	TARA_124	301665731	24940815507	13734167152	78	61973	2.4848e-06	2.4848	1539	112.06	-9.1504	-140.522	0.338	5	26.519	35.3967	0.22	0.45	0.286662	2011-08-04	1	SRF	1	Prokaryotes and Larger Viruses
TARA_124_SRF_0.22-3	TARA_124_SRF	TARA_124	613814565	30857991270	15898206492	185	45322	1.46873e-06	1.46873	1202	75.58	-9.1504	-140.522	0.387	5	26.519	35.3967	0.22	3	0.286662	2011-08-04	2	SRF	1	Picoplankton, Large Cyanobacteria, Prokaryotes, and Larger Viruses
TARA_124_SRF_0.45-0.8	TARA_124_SRF	TARA_124	371102482	29507703556	16933584259	531	574166	1.94582e-05	19.4582	17413	1028.34	-9.1504	-140.522	0.427	5	26.519	35.3967	0.45	0.8	0.286662	2011-08-04	1	SRF	1	Prokaryotes and Larger Viruses
TARA_125_MIX_0.22-0.45	TARA_125_MIX	TARA_125	416454440	28235942443	17738173647	35	46726	1.65484e-06	1.65484	1112	62.69	-8.8999	-142.546	0.324	140	23.7065	36.2727	0.22	0.45	0.020173	2011-08-09	1	MIX	0	Prokaryotes and Larger Viruses
TARA_125_MIX_0.22-3	TARA_125_MIX	TARA_125	669353477	32726570555	18776863871	301	499416	1.52603e-05	15.2603	14509	772.69	-8.8999	-142.546	0.4	140	23.7065	36.2727	0.22	3	0.020173	2011-08-09	2	MIX	0	Picoplankton, Large Cyanobacteria, Prokaryotes, and Larger Viruses
TARA_125_MIX_0.45-0.8	TARA_125_MIX	TARA_125	415155041	32208816940	20436586447	425	420056	1.30416e-05	13.0416	12226	598.22	-8.8999	-142.546	0.395	140	23.7065	36.2727	0.45	0.8	0.020173	2011-08-09	1	MIX	0	Prokaryotes and Larger Viruses
TARA_125_SRF_0.22-0.45	TARA_125_SRF	TARA_125	637796702	33415174529	23810998509	113	221543	6.63001e-06	6.63001	6004	252.14	-8.9111	-142.557	0.332	5	26.7802	35.4277	0.22	0.45	0.233673	2011-08-08	1	SRF	1	Prokaryotes and Larger Viruses
TARA_125_SRF_0.22-3	TARA_125_SRF	TARA_125	372348792	27873904352	15416403838	87	71399	2.5615e-06	2.5615	1943	126.03	-8.9111	-142.557	0.362	5	26.7802	35.4277	0.22	3	0.233673	2011-08-08	2	SRF	1	Picoplankton, Large Cyanobacteria, Prokaryotes, and Larger Viruses
TARA_125_SRF_0.45-0.8	TARA_125_SRF	TARA_125	609711466	28354517447	16137177978	923	1114121	3.92925e-05	39.2925	32688	2025.65	-8.9111	-142.557	0.452	5	26.7802	35.4277	0.45	0.8	0.233673	2011-08-08	1	SRF	1	Prokaryotes and Larger Viruses
TARA_128_DCM_0.22-3	TARA_128_DCM	TARA_128	311285435	26211589244	11878874771	464	516385	1.97006e-05	19.7006	16204	1364.08	0.0222	-153.686	0.406	40	26.0802	35.1354	0.22	3	0.451256	2011-09-05	2	DCM	2	Picoplankton, Large Cyanobacteria, Prokaryotes, and Larger Viruses
TARA_128_SRF_0.22-3	TARA_128_SRF	TARA_128	266906348	23973780174	9501709279	252	141333	5.89532e-06	5.89532	4035	424.69	0.0003	-153.676	0.396	5	26.0745	35.1005	0.22	3	0.288205	2011-09-04	2	SRF	1	Picoplankton, Large Cyanobacteria, Prokaryotes, and Larger Viruses
TARA_132_DCM_0.22-3	TARA_132_DCM	TARA_132	478885175	43745293947	19978839323	237	212377	4.85485e-06	4.85485	5612	280.89	31.5168	-159.046	0.355	115	15.2843	34.3691	0.22	3	0.276677	2011-10-05	2	DCM	2	Picoplankton, Large Cyanobacteria, Prokaryotes, and Larger Viruses
TARA_132_MES_0.22-3	TARA_132_MES	TARA_132	260327805	32742253799	10251801526	223	192870	5.89055e-06	5.89055	5595	545.71	31.528	-159.022	0.436	550	6.68972	34.0005	0.22	3	0.005017	2011-10-05	2	MES	3	Picoplankton, Large Cyanobacteria, Prokaryotes, and Larger Viruses
TARA_132_SRF_0.22-3	TARA_132_SRF	TARA_132	277804338	28250140043	11943772680	8	3481	1.23221e-07	0.123221	112	9.36	31.5213	-158.996	0.347	5	25.1739	35.1818	0.22	3	0.057131	2011-10-04	2	SRF	1	Picoplankton, Large Cyanobacteria, Prokaryotes, and Larger Viruses
TARA_133_DCM_0.22-3	TARA_133_DCM	TARA_133	486648875	29758444107	15080373364	254	188638	6.33897e-06	6.33897	5326	353.17	35.4002	-127.75	0.37	45	13.1598	33.2414	0.22	3	0.436597	2011-10-19	2	DCM	2	Picoplankton, Large Cyanobacteria, Prokaryotes, and Larger Viruses
TARA_133_MES_0.22-3	TARA_133_MES	TARA_133	274173778	35177753506	11837307326	289	224385	6.37861e-06	6.37861	6358	537.12	35.2698	-127.727	0.466	650	4.93663	34.3297	0.22	3	0.002017	2011-10-19	2	MES	3	Picoplankton, Large Cyanobacteria, Prokaryotes, and Larger Viruses
TARA_133_SRF_0.22-3	TARA_133_SRF	TARA_133	625040478	46472895870	26643353108	114	92607	1.99271e-06	1.99271	2419	90.81	35.3671	-127.742	0.36	5	19.2497	33.099	0.22	3	0.038221	2011-10-18	2	SRF	1	Picoplankton, Large Cyanobacteria, Prokaryotes, and Larger Viruses
TARA_137_DCM_0.22-3	TARA_137_DCM	TARA_137	408984713	32159689279	17733457638	219	187815	5.84008e-06	5.84008	5115	288.44	14.2075	-116.647	0.448	40	NA	NA	0.22	3	NA	2011-12-02	2	DCM	2	Picoplankton, Large Cyanobacteria, Prokaryotes, and Larger Viruses
TARA_137_MES_0.22-3	TARA_137_MES	TARA_137	379687635	31417626294	14219650525	436	606155	1.92935e-05	19.2935	18324	1288.66	14.2025	-116.643	0.455	375	8.91148	34.5867	0.22	3	0.001625	2011-12-03	2	MES	3	Picoplankton, Large Cyanobacteria, Prokaryotes, and Larger Viruses
TARA_137_SRF_0.22-3	TARA_137_SRF	TARA_137	313272261	29990840842	14031443741	8	12446	4.14993e-07	0.414993	263	18.72	14.2035	-116.626	0.351	5	26.4091	33.8844	0.22	3	0.290611	2011-12-02	2	SRF	1	Picoplankton, Large Cyanobacteria, Prokaryotes, and Larger Viruses
TARA_138_DCM_0.22-3	TARA_138_DCM	TARA_138	350967245	35066727735	16270618576	110	101457	2.89326e-06	2.89326	2708	166.44	6.3378	-102.954	0.358	60	19.0484	34.6118	0.22	3	0.334076	2011-12-11	2	DCM	2	Picoplankton, Large Cyanobacteria, Prokaryotes, and Larger Viruses
TARA_138_MES_0.22-3	TARA_138_MES	TARA_138	357063555	29393839327	13419212092	302	221459	7.5342e-06	7.5342	6189	461.17	6.3559	-103.06	0.465	450	8.21056	34.6084	0.22	3	0.002017	2011-12-11	2	MES	3	Picoplankton, Large Cyanobacteria, Prokaryotes, and Larger Viruses
TARA_138_SRF_0.22-3	TARA_138_SRF	TARA_138	274884942	28357313699	12013574589	172	107483	3.79031e-06	3.79031	2795	232.64	6.3332	-102.943	0.356	5	26.6362	33.407	0.22	3	0.013449	2011-12-10	2	SRF	1	Picoplankton, Large Cyanobacteria, Prokaryotes, and Larger Viruses
TARA_140_SRF_0.22-3	TARA_140_SRF	TARA_140	342828463	30780768623	13487839555	136	60225	1.95658e-06	1.95658	1856	137.62	7.4122	-79.3017	0.365	5	26.6292	28.919	0.22	3	0.040695	2011-12-21	2	SRF	1	Picoplankton, Large Cyanobacteria, Prokaryotes, and Larger Viruses
TARA_141_SRF_0.22-3	TARA_141_SRF	TARA_141	353221524	30206045254	14239047997	133	70325	2.32818e-06	2.32818	1998	140.35	9.8481	-80.0454	0.385	5	27.1194	34.3472	0.22	3	0.126428	2011-12-30	2	SRF	1	Picoplankton, Large Cyanobacteria, Prokaryotes, and Larger Viruses
TARA_142_DCM_0.22-3	TARA_142_DCM	TARA_142	358093141	26679976993	12741200488	279	164163	6.15304e-06	6.15304	4443	348.73	25.6168	-88.4532	0.37	125	24.9488	36.1722	0.22	3	0.164483	2012-01-09	2	DCM	2	Picoplankton, Large Cyanobacteria, Prokaryotes, and Larger Viruses
TARA_142_MES_0.22-3	TARA_142_MES	TARA_142	229686542	27952813287	10124084649	686	985323	3.52495e-05	35.2495	28639	2828.83	25.6236	-88.45	0.456	640	9.75626	35.1657	0.22	3	0.008069	2012-01-10	2	MES	3	Picoplankton, Large Cyanobacteria, Prokaryotes, and Larger Viruses
TARA_142_SRF_0.22-3	TARA_142_SRF	TARA_142	388905945	25848826836	13054412951	230	135035	5.22403e-06	5.22403	3504	268.38	25.5264	-88.394	0.37	5	24.9656	36.1937	0.22	3	0.163338	2012-01-09	2	SRF	1	Picoplankton, Large Cyanobacteria, Prokaryotes, and Larger Viruses
TARA_145_MES_0.22-3	TARA_145_MES	TARA_145	279543539	29752596034	10670076977	300	252089	8.47284e-06	8.47284	7054	661.09	39.2392	-70.0343	0.451	590	5.06724	34.9692	0.22	3	0.008351	2012-02-02	2	MES	3	Picoplankton, Large Cyanobacteria, Prokaryotes, and Larger Viruses
TARA_145_SRF_0.22-3	TARA_145_SRF	TARA_145	422770998	31106953454	14542424022	76	93026	2.99052e-06	2.99052	2423	166.6	39.2305	-70.0377	0.39	5	14.1189	35.1833	0.22	3	0.296307	2012-02-02	2	SRF	1	Picoplankton, Large Cyanobacteria, Prokaryotes, and Larger Viruses
TARA_146_MES_0.22-3	TARA_146_MES	TARA_146	179638024	24884957333	6679139242	269	173935	6.98956e-06	6.98956	4467	668.87	34.6663	-71.2907	0.444	640	11.0123	35.4022	0.22	3	0.006052	2012-02-16	2	MES	3	Picoplankton, Large Cyanobacteria, Prokaryotes, and Larger Viruses
TARA_146_SRF_0.22-3	TARA_146_SRF	TARA_146	391220408	28412730523	13418927445	130	57123	2.01047e-06	2.01047	1681	125.24	34.6712	-71.3093	0.377	5	19.1288	36.4626	0.22	3	0.12799	2012-02-15	2	SRF	1	Picoplankton, Large Cyanobacteria, Prokaryotes, and Larger Viruses
TARA_148_SRF_0.22-3	TARA_148_SRF	TARA_148	350557505	28889071271	12188037453	22	21106	7.30588e-07	0.730588	460	37.78	31.6948	-64.2489	0.362	5	20.3973	36.5996	0.22	3	0.166512	2012-02-24	2	SRF	1	Picoplankton, Large Cyanobacteria, Prokaryotes, and Larger Viruses
TARA_148b_MES_0.22-3	TARA_148b_MES	TARA_148b	374972116	28560806243	10770987470	292	171055	5.98915e-06	5.98915	4620	428.88	34.1504	-56.9684	0.413	250	18.169	36.5637	0.22	3	0.004651	2012-02-27	2	MES	3	Picoplankton, Large Cyanobacteria, Prokaryotes, and Larger Viruses
TARA_149_MES_0.22-3	TARA_149_MES	TARA_149	204130144	31780284366	9516758039	351	268429	8.4464e-06	8.4464	7021	737.71	34.0771	-49.8233	0.435	740	10.5654	35.3752	0.22	3	0.009303	2012-03-01	2	MES	3	Picoplankton, Large Cyanobacteria, Prokaryotes, and Larger Viruses
TARA_149_SRF_0.22-3	TARA_149_SRF	TARA_149	373121664	28039178914	11316430590	61	73757	2.6305e-06	2.6305	1956	172.89	34.1132	-49.9181	0.376	5	18.7327	36.4072	0.22	3	0.214174	2012-03-01	2	SRF	1	Picoplankton, Large Cyanobacteria, Prokaryotes, and Larger Viruses
TARA_150_DCM_0.22-3	TARA_150_DCM	TARA_150	372319831	31014037593	14105138733	155	489915	1.57966e-05	15.7966	15150	1074.1	35.8427	-37.1526	0.369	40	17.6636	36.2402	0.22	3	0.339591	2012-03-05	2	DCM	2	Picoplankton, Large Cyanobacteria, Prokaryotes, and Larger Viruses
TARA_150_SRF_0.22-3	TARA_150_SRF	TARA_150	343817982	30722501671	12195139477	38	56107	1.82625e-06	1.82625	1581	129.64	35.9346	-37.3032	0.357	5	17.5831	36.3123	0.22	3	0.196921	2012-03-05	2	SRF	1	Picoplankton, Large Cyanobacteria, Prokaryotes, and Larger Viruses
TARA_151_DCM_0.22-3	TARA_151_DCM	TARA_151	363499327	31114825761	12424477806	81	84232	2.70713e-06	2.70713	2131	171.49	36.1811	-28.9373	0.364	80	16.7511	36.1629	0.22	3	0.247378	2012-03-09	2	DCM	2	Picoplankton, Large Cyanobacteria, Prokaryotes, and Larger Viruses
TARA_151_SRF_0.22-3	TARA_151_SRF	TARA_151	400357591	57028402443	20880808054	64	100212	1.75723e-06	1.75723	2753	131.84	36.1715	-29.023	0.349	5	17.2601	36.2377	0.22	3	0.040347	2012-03-09	2	SRF	1	Picoplankton, Large Cyanobacteria, Prokaryotes, and Larger Viruses
TARA_152_MES_0.22-3	TARA_152_MES	TARA_152	249003229	29348191905	10184672497	417	575190	1.95988e-05	19.5988	16725	1642.21	43.7182	-16.8714	0.453	800	10.2118	35.5395	0.22	3	0.001345	2012-03-19	2	MES	3	Picoplankton, Large Cyanobacteria, Prokaryotes, and Larger Viruses
TARA_152_MIX_0.22-3	TARA_152_MIX	TARA_152	380822682	32230976527	14335841063	41	46414	1.44004e-06	1.44004	1298	90.52	43.7684	-16.9047	0.348	NA	NA	NA	0.22	3	NA	2012-03-19	2	MIX	0	Picoplankton, Large Cyanobacteria, Prokaryotes, and Larger Viruses
TARA_152_SRF_0.22-3	TARA_152_SRF	TARA_152	342964531	28843280381	13755431464	87	53440	1.85277e-06	1.85277	1485	107.99	43.6792	-16.8344	0.353	5	14.2806	35.986	0.22	3	0.238225	2012-03-19	2	SRF	1	Picoplankton, Large Cyanobacteria, Prokaryotes, and Larger Viruses
						.
