# Supplementary material for: CRISPR Spacers Indicate Preferential Matching of Specific Virioplankton Genes
Source: mBio. 2019 Mar 5;10(2):e02651-18. doi: 10.1128/mBio.02651-18 (PMC6401485; doi:10.1128/mBio.02651-18)
Supplement: DATA SET S3 [file mBio.02651-18-sd003.xlsx]

## Sheet: Tara viromes
Additional file 3: Summary of Tara Oceans viromes
Assembly name	Sample	Station	SRA Accession	Lat	Lon	Filter Min	Filter Max	Depth (m)	Assembled Bases (Mbp)	Viral Spacers	Temperature (C)	Salinity	Chlorophyl	Date	Fraction Code	Zone	Zone Code	Fraction
TARA_018_DCM_0.22	TARA_018_DCM	TARA_018	ERS488354	35.7528	14.2765	0	0.22	60	61.6	0	18.3684	37.8924	0.132494	2009-11-02	0	DCM	2	Viral
TARA_018_SRF_0.22	TARA_018_SRF	TARA_018	ERS488340	35.759	14.2574	0	0.22	5	99.8	0	21.4395	37.8924	0.048898	2009-11-02	0	SRF	1	Viral
TARA_022_SRF_0.22	TARA_022_SRF	TARA_022	ERS488448	39.8386	17.4155	0	0.22	5	138.2	0	17.0415	37.7597	0.180911	2009-11-16	0	SRF	1	Viral
TARA_023_DCM_0.22	TARA_023_DCM	TARA_023	ERS478007	42.1735	17.7252	0	0.22	55	96.2	0	15.1941	38.4727	0.0599	2009-11-18	0	DCM	2	Viral
TARA_025_DCM_0.22	TARA_025_DCM	TARA_025	ERS488518	39.3991	19.3997	0	0.22	50	146	0	15.1613	38.4757	0.201016	2009-11-23	0	DCM	2	Viral
TARA_025_SRF_0.22	TARA_025_SRF	TARA_025	ERS488499	39.3888	19.3905	0	0.22	5	126.8	0	18.3425	38.1829	0.121845	2009-11-23	0	SRF	1	Viral
TARA_030_DCM_0.22	TARA_030_DCM	TARA_030	ERS478052	33.9235	32.8118	0	0.22	70	71.3	0	18.9795	39.256	0.042495	2009-12-15	0	DCM	2	Viral
TARA_031_SRF_0.22	TARA_031_SRF	TARA_031	ERS488558	27.16	27.1433	0	0.22	5	176.9	0	25.0621	39.9819	0.048898	2010-01-09	0	SRF	1	Viral
TARA_032_DCM_0.22	TARA_032_DCM	TARA_032	ERS488613	23.4183	37.245	0	0.22	80	52.7	0	26.0504	40.1964	0.224444	2010-01-11	0	DCM	2	Viral
TARA_032_SRF_0.22	TARA_032_SRF	TARA_032	ERS488589	23.36	37.2183	0	0.22	5	119.5	0	25.8244	39.7473	0	2010-01-11	0	SRF	1	Viral
TARA_034_DCM_0.22	TARA_034_DCM	TARA_034	ERS488701	18.4417	39.8567	0	0.22	60	93	0	27.5899	38.9166	0.181406	2010-01-20	0	DCM	2	Viral
TARA_034_SRF_0.22	TARA_034_SRF	TARA_034	ERS488673	18.3967	39.875	0	0.22	5	241.4	0	27.5986	38.6469	0.186697	2010-01-20	0	SRF	1	Viral
TARA_034_SRF_0.1-0.22	TARA_034_SRF	TARA_034	ERS488658	18.3967	39.875	0.1	0.22	5	124.7	12	27.5986	38.6469	0.186697	2010-01-20	0	SRF	1	Viral
TARA_036_DCM_0.22	TARA_036_DCM	TARA_036	ERS488757	20.8222	63.5133	0	0.22	17	68.9	0	25.374	36.5493	0.353707	2010-03-12	0	DCM	2	Viral
TARA_036_SRF_0.22	TARA_036_SRF	TARA_036	ERS488737	20.8183	63.5047	0	0.22	5	50.4	0	25.5814	36.5301	0.129697	2010-03-12	0	SRF	1	Viral
TARA_036_SRF_0.1-0.22	TARA_036_SRF	TARA_036	ERS488722	20.8183	63.5047	0.1	0.22	5	55.7	9	25.5814	36.5301	0.129697	2010-03-12	0	SRF	1	Viral
TARA_037_MES_0.1-0.22	TARA_037_MES	TARA_037	ERS488773	20.8457	63.5851	0.1	0.22	600	499.9	137	12.066	35.6935	0.005649	2010-03-12	0	MES	3	Viral
TARA_038_DCM_0.22	TARA_038_DCM	TARA_038	ERS488836	19.0284	64.5126	0	0.22	25	81.3	0	25.4944	NA	0.604752	2010-03-15	0	DCM	2	Viral
TARA_038_SRF_0.22	TARA_038_SRF	TARA_038	ERS488813	19.0393	64.4913	0	0.22	5	83.1	0	26.2314	36.6179	0.161808	2010-03-15	0	SRF	1	Viral
TARA_038_SRF_0.1-0.22	TARA_038_SRF	TARA_038	ERS488803	19.0393	64.4913	0.1	0.22	5	94.7	11	26.2314	36.6179	0.161808	2010-03-15	0	SRF	1	Viral
TARA_038_MES_0.1-0.22	TARA_038_MES	TARA_038	ERS488853	19.0351	64.5638	0.1	0.22	340	161.8	217	14.9876	36.0213	0.014107	2010-03-16	0	MES	3	Viral
TARA_039_DCM_0.22	TARA_039_DCM	TARA_039	ERS488929	18.5839	66.4727	0	0.22	25	79.1	0	26.8122	36.3323	0.17638	2010-03-18	0	DCM	2	Viral
TARA_039_SRF_0.22	TARA_039_SRF	TARA_039	ERS488892	18.5918	66.622	0	0.22	5	65	0	26.8177	36.2854	0.099089	2010-03-18	0	SRF	1	Viral
TARA_039_SRF_0.1-0.22	TARA_039_SRF	TARA_039	ERS488879	18.5918	66.622	0.1	0.22	5	109.4	23	26.8177	36.2854	0.099089	2010-03-18	0	SRF	1	Viral
TARA_039_MES_0.1-0.22	TARA_039_MES	TARA_039	ERS488945	18.7341	66.3896	0.1	0.22	270	252.4	109	15.6142	35.9019	0.006724	2010-03-20	0	MES	3	Viral
TARA_041_DCM_0.22	TARA_041_DCM	TARA_041	ERS489084	14.5536	70.0128	0	0.22	60	137.8	0	27.1177	36.4962	0.47554	2010-03-30	0	DCM	2	Viral
TARA_041_SRF_0.22	TARA_041_SRF	TARA_041	ERS489059	14.6059	69.9776	0	0.22	5	53.1	0	29.0894	36.0249	0.020173	2010-03-30	0	SRF	1	Viral
TARA_041_SRF_0.1-0.22	TARA_041_SRF	TARA_041	ERS489047	14.6059	69.9776	0.1	0.22	5	68.6	93	29.0894	36.0249	0.020173	2010-03-30	0	SRF	1	Viral
TARA_042_DCM_0.22	TARA_042_DCM	TARA_042	ERS489148	5.9998	73.9067	0	0.22	80	117.1	0	27.7234	35.1035	0.388348	2010-04-04	0	DCM	2	Viral
TARA_042_SRF_0.22	TARA_042_SRF	TARA_042	ERS489113	6.0001	73.8955	0	0.22	5	79.6	0	29.9803	34.5615	0.006724	2010-04-04	0	SRF	1	Viral
TARA_046_SRF_0.22	TARA_046_SRF	TARA_046	ERS489285	-0.6625	73.161	0	0.22	5	70.7	0	30.1257	35.1113	0.121909	2010-04-15	0	SRF	1	Viral
TARA_048_SRF_0.1-0.22	TARA_048_SRF	TARA_048	ERS489324	-9.3921	66.4228	0.1	0.22	5	184.2	138	29.8182	34.1689	0	2010-04-19	0	SRF	1	Viral
TARA_052_DCM_0.22	TARA_052_DCM	TARA_052	ERS489603	-16.9534	53.9601	0	0.22	75	96	0	24.8943	34.9108	0.394226	2010-05-17	0	DCM	2	Viral
TARA_064_SRF_0.22	TARA_064_SRF	TARA_064	ERS489943	-29.5019	37.9889	0	0.22	5	112.3	0	22.1656	35.3347	0.162993	2010-07-07	0	SRF	1	Viral
TARA_064_DCM_0.22	TARA_064_DCM	TARA_064	ERS490026	-29.5333	37.9117	0	0.22	65	116.2	0	22.2503	35.3355	0.214573	2010-07-08	0	DCM	2	Viral
TARA_064_DCM_0.1-0.22	TARA_064_DCM	TARA_064	ERS490010	-29.5333	37.9117	0.1	0.22	65	76.1	14	22.2503	35.3355	0.214573	2010-07-08	0	DCM	2	Viral
TARA_065_DCM_0.22	TARA_065_DCM	TARA_065	ERS490120	-35.2421	26.3048	0	0.22	30	182.4	0	21.8149	NA	0.272648	2010-07-12	0	DCM	2	Viral
TARA_065_SRF_0.22	TARA_065_SRF	TARA_065	ERS490053	-35.1728	26.2868	0	0.22	5	153	0	21.8168	35.4467	0.215292	2010-07-12	0	SRF	1	Viral
TARA_065_SRF_0.1-0.22	TARA_065_SRF	TARA_065	ERS490035	-35.1728	26.2868	0.1	0.22	5	107.4	48	21.8168	35.4467	0.215292	2010-07-12	0	SRF	1	Viral
TARA_065_DCM_0.1-0.22	TARA_065_DCM	TARA_065	ERS490089	-35.2421	26.3048	0.1	0.22	30	123.5	27	21.8149	NA	0.272648	2010-07-12	0	DCM	2	Viral
TARA_066_DCM_0.22	TARA_066_DCM	TARA_066	ERS490180	-34.8901	18.0459	0	0.22	30	87.3	0	15.019	35.3315	0.424363	2010-07-15	0	DCM	2	Viral
TARA_066_SRF_0.22	TARA_066_SRF	TARA_066	ERS490142	-34.9449	17.9189	0	0.22	5	103.4	0	15.0335	35.3233	0.250054	2010-07-15	0	SRF	1	Viral
TARA_067_SRF_0.22	TARA_067_SRF	TARA_067	ERS490204	-32.2401	17.7103	0	0.22	5	110.4	0	12.8345	34.8453	1.55149	2010-09-07	0	SRF	1	Viral
TARA_068_DCM_0.22	TARA_068_DCM	TARA_068	ERS490320	-31.027	4.6802	0	0.22	50	66	0	16.7874	35.6878	0.42458	2010-09-14	0	DCM	2	Viral
TARA_068_SRF_0.22	TARA_068_SRF	TARA_068	ERS490285	-31.0266	4.665	0	0.22	5	100.3	0	16.8321	35.6868	0.201517	2010-09-14	0	SRF	1	Viral
TARA_070_MES_0.22	TARA_070_MES	TARA_070	ERS490388	-20.4075	-3.1641	0	0.22	800	79.6	0	4.2167	34.4439	0.003811	2010-09-21	0	MES	3	Viral
TARA_070_SRF_0.22	TARA_070_SRF	TARA_070	ERS490346	-20.4091	-3.1759	0	0.22	5	112.7	0	19.7768	36.3762	0.324315	2010-09-21	0	SRF	1	Viral
TARA_072_DCM_0.22	TARA_072_DCM	TARA_072	ERS490494	-8.7296	-17.9604	0	0.22	100	87.4	0	24.1127	36.6033	0.263939	2010-10-05	0	DCM	2	Viral
TARA_072_SRF_0.22	TARA_072_SRF	TARA_072	ERS490452	-8.7789	-17.9099	0	0.22	5	84.7	0	25.0262	36.4232	0.050608	2010-10-05	0	SRF	1	Viral
TARA_072_MES_0.22	TARA_072_MES	TARA_072	ERS490522	-8.7986	-17.9034	0	0.22	800	145.7	0	4.67387	34.4726	0	2010-10-06	0	MES	3	Viral
TARA_076_DCM_0.22	TARA_076_DCM	TARA_076	ERS490610	-21.0292	-35.3498	0	0.22	150	144.4	0	21.6433	36.7247	0.150865	2010-10-16	0	DCM	2	Viral
TARA_076_SRF_0.22	TARA_076_SRF	TARA_076	ERS490557	-20.9354	-35.1803	0	0.22	5	106.1	0	23.3495	37.1014	0.033622	2010-10-16	0	SRF	1	Viral
TARA_078_SRF_0.22	TARA_078_SRF	TARA_078	ERS490676	-30.1367	-43.2899	0	0.22	5	85.6	0	19.8541	36.3242	0.053173	2010-11-04	0	SRF	1	Viral
TARA_082_DCM_0.22	TARA_082_DCM	TARA_082	ERS490953	-47.2007	-57.9446	0	0.22	40	34.1	0	6.97563	34.0576	1.01772	2010-12-06	0	DCM	2	Viral
TARA_085_DCM_0.22	TARA_085_DCM	TARA_085	ERS491107	-62.2231	-49.2139	0	0.22	90	63.7	0	-0.78154	34.3195	0.540091	2011-01-06	0	DCM	2	Viral
TARA_109_DCM_0.22	TARA_109_DCM	TARA_109	ERS492198	2.0299	-84.5546	0	0.22	30	119.1	0	26.532	34.3448	0.737378	2011-05-12	0	DCM	2	Viral
TARA_109_SRF_0.22	TARA_109_SRF	TARA_109	ERS492160	1.9928	-84.5766	0	0.22	5	126.1	0	27.6176	33.3676	0.28167	2011-05-12	0	SRF	1	Viral
TARA_122_SRF_0.1-0.22	TARA_122_SRF	TARA_122	ERS492646	-8.9971	-139.196	0.1	0.22	5	195.4	113	26.5441	35.3662	0.166512	2011-07-26	0	SRF	1	Viral
TARA_122_MES_0.1-0.22	TARA_122_MES	TARA_122	ERS492683	-8.9729	-139.239	0.1	0.22	600	152.1	325	7.21224	34.5807	0	2011-07-27	0	MES	3	Viral
TARA_122_DCM_0.1-0.22	TARA_122_DCM	TARA_122	ERS492703	-9.0063	-139.139	0.1	0.22	115	202.1	169	24.6962	36.0976	0.295808	2011-07-28	0	DCM	2	Viral
TARA_123_MIX_0.1-0.22	TARA_123_MIX	TARA_123	ERS492781	-8.9109	-140.285	0.1	0.22	150	265.1	297	22.1151	35.8807	0.051638	2011-08-01	0	MIX	0	Viral
TARA_124_SRF_0.1-0.22	TARA_124_SRF	TARA_124	ERS492818	-9.1504	-140.522	0.1	0.22	5	197.9	129	26.519	35.3967	0.286662	2011-08-04	0	SRF	1	Viral
TARA_124_MIX_0.1-0.22	TARA_124_MIX	TARA_124	ERS492866	-9.0714	-140.597	0.1	0.22	120	251.7	92	25.2218	35.7979	0.127609	2011-08-05	0	MIX	0	Viral
TARA_125_SRF_0.1-0.22	TARA_125_SRF	TARA_125	ERS492892	-8.9111	-142.557	0.1	0.22	5	193.7	109	26.7802	35.4277	0.233673	2011-08-08	0	SRF	1	Viral
TARA_125_MIX_0.1-0.22	TARA_125_MIX	TARA_125	ERS492930	-8.8999	-142.546	0.1	0.22	140	205.4	78	23.7065	36.2727	0.020173	2011-08-09	0	MIX	0	Viral
