# Supplementary material for: CRISPR Spacers Indicate Preferential Matching of Specific Virioplankton Genes
Source: mBio. 2019 Mar 5;10(2):e02651-18. doi: 10.1128/mBio.02651-18 (PMC6401485; doi:10.1128/mBio.02651-18)
Supplement: DATA SET S4 [file mBio.02651-18-sd004.xlsx]

## Sheet: VIROME viromes
Additional file 4: Summary of aquatic viromes collected from VIROME (virome.dbi.udel.edu)
VIROME Prefix	Library Name	Location	Library Size (Mbp)
ABF	MVSP FeCl method-5 virome	Scripps Pier	33.5
ACB	marine_metagenome_G2330	Caroline Island site 9	6.7
ACF	MVSP FeCl method-6 virome	Scripps Pier	25.4
ADD	MVSP HulkVentVirome	Hulk Vent Juan de Fuca	46.3
AEF	MVSP Black Sea Sediment virome	Black Sea	9.5
AHM	MVSP HOT219S2C13_F2 virome	Pacific Ocean	13.9
ASB	MVSP Boiling Springs Lake DNA virome	Boiling Springs Lake	15.7
ATD	MVSP Anaerobic oil degrading sediment virome	Pacific	6.6
AVK	MVSP Guaymas hydrothermal vent ssDNA virome	Guaymas Basin	19.2
AXE	MVSP Archaea-dominated Costa Rica cold seep RNA virome	Eel River	9.5
AYS	MVSP Tampa Bay Lytic virome	Tampa Bay	33.9
BCR	BC-COASTAL-RNA1	Jericho Pier, English Bay, BC	0.1
BGB	MVSP 12C Fraction ANME PFGE Band virome	California Coast	8.5
BGC	MVSP Mesocosm ME-08-9 virome	Raunefjorden	8.2
BGS	MVSP Guaymas hydrothermal Vent Induced RNA virome	Guaymas Basin	3.7
BHA	MVSP Arctic first-year summer Beaufort Sea ice virome	Beaufort Sea	24.2
BKD	MVSP Arctic cryopeg brine virome	Barrow Permafrost Shaft	3.8
BOF	MVSP Arctic frost flowers virome	Chukchi Sea	12.2
BVX	MVSP BATS 1000m virome	near BATS	20.4
BYO	MVSP Kaneohe Bay RNA virome	Kaneohe Bay, Kaneohe, Hawaii	5.5
CBB	CBAY-Sept-2002	Chesapeake Bay, MD	3.9
CBJ	CBAY-Oct-2004	Chesapeake Bay, MD	11.6
CBR	CBAYVIR_RNA	Chesapeake Bay, MD	4.3
CBS	CBAYVIR_ssDNA	Chesapeake Bay, MD	4.4
CDY	MVSP HOT219S2C13_F4 virome	Pacific: ALOHA Station	20.9
CDZ	MVSP 13C-Enriched Aerobic Sediment Virome	Shane Seep; Off Goleta, CA	17.6
CFA	CBAYVIR1_dsDNA_sanger	Chesapeake Bay, MD	14.5
CFB	CBAYVIR2_dsDNA_sanger	Chesapeake Bay, MD	14.3
CFC	CBAYVIR3_dsDNA_sanger	Chesapeake Bay, MD	15.3
CFD	CBAYVIR4_dsDNA_sanger	Chesapeake Bay, MD	15.5
CFE	CBAYVIR1_dsDNA_454	Chesapeake Bay, MD	34.6
CFF	CBAYVIR2_dsDNA_454	Chesapeake Bay, MD	89.1
CFG	CBAYVIR3_dsDNA_454	Chesapeake Bay, MD	43.4
CFH	CBAYVIR4_dsDNA_454	Chesapeake Bay, MD	73.3
CIB	CBAYIND2_dsDNA	Chesapeake Bay, MD	1.2
CNS	MVSP ANME virome	Santa Monica Basin; Off Los Angeles, CA	53
CNT	MVSP ME-08-1 virome	Raunefjorden	7.1
CNW	MVSP ME-08-4 virome	Raunefjorden	11.6
CTU	MVSP ME-08-8 virome	Raunefjorden	13
CVC	MVSP Guaymas Hydrothermal Vent Induced ssDNA virom	Guaymas Rebecca's Roost	9.4
DJM	MVSP HOT219S2C13_F1 virome	Aloha Station	12.2
DPM	MVSP Kaneohe Bay DNA virome	Kaneohe Bay, Kaneohe, Hawaii	3.6
DPY	MVSP Archimedes3	Romanche Fracture Zone	26.6
DTF	DRYTVIR_dsDNA	Dry Tortugas, FL	50.2
DTR	DRYTVIR_RNA	Dry Tortugas, FL	4.2
DTS	DRYTVIR_ssDNA	Dry Tortugas, FL	4.2
DUV	MVSP ME-08-2 virome	Raunefjorden	11.6
DYM	MVSP ME-08-6 virome	Raunefjorden	9.3
EFL	MVSP ME-08-7 virome	Raunefjorden	1.9
EHV	MVSP 1000m RNA virome	near BATS	25.7
EKJ	MVSP Boiling Springs Lake sediment DNA virus 2 vir	Boiling Springs Lake	10.8
EOE	MVSP Benthic methanotrophic mats virome	Santa Barbara Channel	16
ESY	MVSP Virome 142/01/15.5m	Argentine Sea	13.5
FGQ	MVSP Methanogenic sediments virome	Santa Barbara Basin	11.7
FKE	MVSP Suboxic marine basin virome	near Santa Monica	43.7
FQV	MVSP Guaymas Hydrothermal Vent RNA virome	Guaymas Rebecca's Roost	16.4
FRI	MVSP VASVAL242/1 virome	Arctic Ocean	13.7
FSH	MVSP Great Boiling Spring virome	Yellowstone, Octopus Hot Spring	24
FUU	MVSP HOT219S2C13_F3 virome	Aloha Station	16.2
FVN	MVSP Induced lysogens 030409-2i virome	Tampa Bay	0.4
FVO	MVSP 13C-enriched ANME virome	near Santa Monica	31.1
GMF	GOMVIR_dsDNA	Gulf of Maine	49.9
HMO	PS_G4002_minimetagenomics_1b	Patagonian Shelf	20.1
IJD	MVSP Baseline from CO2 Enrichment Sxperiment virom	Pt Loma San Diego	6.5
ISX	MVSP C02-augmented seawater virome	Pt Loma San Diego	29.1
IVI	MVSP Kelp forest virome	Pt Loma San Diego	1.5
IXX	MVSP EPR Hydrothermal Vent RNA virome	P-vent	16.8
JDS	MVSP EPR Hydrothermal Vent ssDNA virome	P-vent	10.7
JMO	fitzroy2	Fitzroy Island	20.8
JTX	MVSP EPR Hydrothermal Vent Induced RNA virome	Marker 28, Trick-or-Treat	17.2
JTZ	Mediterranean DCM Phage Genomes	Deep chlorophyll maximum in the Mediterranean Sea off the coast of Alicante, Spain	26.4
JXK	MVSP EPR Hydrothermal Vent Induced ssDNA virome	Marker 28, Trick-or-Treat	33
KLO	MVSP FeCl method-1 virome	Scripps Pier, La Jolla, CA	33.1
KLP	MVSP FeCl method-2 virome	Scripps Pier, La Jolla, CA	21.3
KTE	MVSP FeCl method-3 virome	Scripps Pier, La Jolla, CA	31.9
KTR	MVSP FeCl method-4 virome	Scripps Pier, La Jolla, CA	40.9
KUR	MVSP Subarctic Pacific 2 virome	North East Pacific	19
KYZ	MVSP Subarctic Pacific 7 virome	North East Pacific	4.9
LPW	MVSP Virome Minimetagenomics 1	Argentine Sea	5.9
LQJ	MVSP Virome Archaeal dominated cold seeps Costa Ri	Eel River	19.1
LRV	MVSP Virome Archaeal dominated cold seeps Costa Ri	Eel River	17.5
MAE	sediment_metagenome_G3251	Bay of Biscay	13.7
MBG	marine_metagenome_G8180	Irish Sea (NE Atlantic Ocean)	37.1
MBW	MB-SW	San Diego, CA	0.6
MPV	marine_metagenome_G8293	Tampa Bay	20.5
MYP	marine_metagenome_G2362	Mediterranean Sea	13.1
N1L	PS_G4001_minimetagenomics_2b	Patagonian Shelf	24.2
NKO	sediment_metagenome_G8189	Pacific	13.8
NXV	marine_metagenome_G2825	Raunefjorden	8.8
OGH	marine_sediment_metagenome_G2767	Babs Cove	7.2
OJI	Hot_Springs_metagenome_G8435	Yellowstone National Park	16.9
POF	STCS	UNKNOWN	162.2
PUT	marine_metagenome_G8519	Pacific Ocean	11.9
PUV	marine_metagenome_G8518	Pacific Ocean	8.9
PYI	marine_metagenome_G4004	Argentine Sea	4.3
QHR	marine_metagenome_G4000	Argentine Sea	4.6
QRR	marine_metagenome_G4109	Atlantic	8.4
QXV	marine_metagenome_G7176	Chesapeake bay station 858	44.4
QYL	Hot_Springs_metagenome_G7159	Yellowstone National Park	15.2
RAL	Dunk Island	Great Barrier Reef	19.3
RKL	Hot_Springs_metagenome_G8436	Yellowstone National Park	5.2
RQE	PS_G4000_minimetagenomics_3b	Patagonian Shelf	15.4
RWL	Hot_Springs_metagenome_G8438	Yellowstone National Park	1.3
SCO	marine_metagenome_G8514	Pacific Ocean	4
SDO	marine_metagenome_G8524	Atlantic:North Sea	39.1
SIP	SIOPIER-SW	La Jolla, CA	0.6
SKT	Hot_Springs_metagenome_G7161	Yellowstone National Park	8.7
SQI	marine_metagenome_G4108	Atlantic	10.1
SYC	Hot_Springs_metagenome_G7158	Yellowstone National Park	11.7
TDB	Hot_Springs_metagenome_G4045	Yellowstone National Park	8.6
TDQ	Hot_Springs_metagenome_G4047	Yellowstone National Park	0.3
TFU	PS_G4003 b_meta142-01-15.4m	Patagonian Shelf	42.4
TUT	marine_metagenome_G8513	Pacific Ocean	12.3
TUU	marine_metagenome_G3999	Argentine Sea	1
TWD	marine_metagenome_G2179	Gulf of Mexico	9.7
TXW	Hot_Springs_metagenome_G7160	Yellowstone National Park	15
UCI	Hot_Springs_metagenome_G8433	Yellowstone National Park	10.8
UJF	marine_metagenome_G7174	Chesapeake bay station 858	53.8
USR	marine_metagenome_G7175	Chesapeake bay station 858	27.7
VGX	marine_metagenome_G2766	Babs Cove	4
VJO	Hot_Springs_metagenome_G8440	Yellowstone National Park	0.9
VXA	marine_metagenome_G8520	Pacific Ocean	14.4
VXK	marine_metagenome_G4005	Argentine Sea	6.7
WCG	marine_metagenome_G7173	Chesapeake bay station 858	25.3
WEN	spot_500m_vmetag_32212	San Pedro Channel	0.2
WKS	Hot_Springs_metagenome_G8437	Yellowstone National Park	22.6
WRG	Hot_Springs_metagenome_G8439	Yellowstone National Park	16.3
WRX	marine_metagenome_G8517	Pacific Ocean	26
WUX	marine_metagenome_G2180	Saanich Inlet	9.6
WWN	marine_metagenome_G2377	Strait of Georgia	0.6
XDV	Hot_Springs_metagenome_G4044	Yellowstone National Park	12.4
XKC	Marine_Metagenome_G2845	Strait of Georgia	1.4
XKQ	Hot_Springs_metagenome_G4046	Yellowstone National Park	7.7
XNJ	Hot_Springs_metagenome_G8434	Yellowstone National Park	1.5
XTG	marine_metagenome_G8522	Pacific Ocean	26.5
XTT	marine_metagenome_G8515	Pacific Ocean	24.9
YAR	marine_metagenome_G4001	Argentine Sea	6.2
YBW	marine_metagenome_G8523	Atlantic:North Sea	43.3
YEH	marine_metagenome_G2844	Strait of Georgia	1.4
YIA	marine_metagenome_G2331	Caroline Island site 12	4.6
YPQ	marine_metagenome_G2332	Caroline Island wreck	0.6
