# Supplementary material for: CRISPR Spacers Indicate Preferential Matching of Specific Virioplankton Genes
Source: mBio. 2019 Mar 5;10(2):e02651-18. doi: 10.1128/mBio.02651-18 (PMC6401485; doi:10.1128/mBio.02651-18)
Supplement: DATA SET S5 [file mBio.02651-18-sd005.xlsx]

## Sheet: Sheet1
Additional file 5: Actual vs. expected number of annotations for candidate microbial-viral protospacers
Annotation	Actual Hits	Expected Hits	Fold (Act./Exp.)	Prevalence in all viromes
No Hit	1920	2257	0.850687	0.671926
Phage protein	598	699	0.9	0.178029
Phage terminase	102	48	2.1	0.0303662
Methyltransferase	67	14	4.7	0.0199464
Phage capsid protein	64	25	2.5	0.0190533
Phage tail protein	54	47	1.2	0.0160762
DNA polymerase	51	32	1.6	0.0151831
Phage-associated recombinase	37	12	3	0.0110152
Phage portal protein	35	24	1.5	0.0104198
Single stranded dna-binding protein, phage-associated	28	4	7.1	0.00833581
Phage DNA helicase	27	37	0.7	0.00803811
Reductase	27	23	1.2	0.00803811
Peptidase	23	18	1.3	0.00684728
Phage tail fiber	19	28	0.7	0.00565645
Phage tape measure protein	19	9	2	0.00565645
Glycosyltransferase	16	8	1.9	0.00476332
Chitinase	13
Capsid assembly/scaffolding protein	10
Primase	9
Transposase	9
Phage endolysin	8
Phage repressor	8
Putative peptidoglycan hydrolase	7
vrlc protein	6
udp-4-keto-6-deoxy-n-acetylglucosamine 4-aminotransferase (tigr03588)	5
trna nucleotidyltransferase (ec 2.7.7.21) (ec 2.7.7.25)	5
putative deoxyuridine 5'-triphosphate nucleotidohydrolase	5
head-tail connector protein	5
Phage anti-termination	5
Phage endonuclease	5
nucleoside-diphosphate-sugar epimerases (wcag)	4
baseplate wedge subunit	4
Phage nucleotide-sugar epimerase	4
phage putative head morphogenesis protein	4
ribose-phosphate pyrophosphokinase (ec 2.7.6.1)	4
Retron-type reverse transcriptase	4
Phage replication initiation protein	4
heat shock protein 60 family chaperone groel	4
endosialidase	4
Phage transcriptional regulator	4
Queuosine Biosynthesis QueE Radical SAM	4
Integrase	4
replication protein	4
Phage exonuclease	4
ATPase	4
outer membrane protein	3
Phage DNA packaging or aminotransferase	3
Chromosome (plasmid) partitioning protein ParA	3
t7-like capsid assembly protein	3
gp178	3
phosphoribosylaminoimidazole synthetase	3
glucosaminidase	3
putative tryptophan halogenase	3
neck protein	3
phage stabilisation protein	3
Phage antirepressor	3
putative dhh phosphoesterase protein	2
phage attachment protein # inoviridae protein gp3	2
na-ca exchanger/integrin-beta4	2
deoxycytidine triphosphate deaminase (ec 3.5.4.13)	2
complement c1q protein	2
baseplate wedge	2
exo gene product	2
putative prim-pol domain protein	2
phage baseplate hub subunit	2
rna polymerase sigma factor, sigma-70 family (tigr02937)	2
non-structural protein nsp1 like	2
putative structural protein	2
abc transporter atp-binding protein	2
gifsy-2 prophage protein	2
phage-related lysozyme (muraminidase) (cog3772)	2
dna repair protein	1
glycine amidinotransferase	1
dna gyrase subunit b (ec 5.99.1.3)	1
peptide deformylase	1
carbamoyltransferase	1
adsorption protein	1
btlcp-like protein	1
phosphomannomutase (ec 5.4.2.8)	1
gp165	1
putative lipoprotein	1
clamp loader subunit	1
dna topoisomerase, phage-associated	1
Phage holin or membrane protein	1
Phage acetyltransferase	1
lipase	1
nucleotide sugar dehydrogenase (tigr03026)	1
putative nucleotidyltransferase	1
strucutural protein	1
n-acetylmuramidase/lysin	1
collagen-like protein	1
antirestriction protein	1
predicted carbamoyl transferase, nodu family (cog2192)	1
scaffolding protein	1
NAD/FAD-utilizing enzyme apparently involved in cell division	1
regulator of chromosome condensation/uv-b resistance protein like	1
dna replication factor dna2-like nuclease	1
origin specific replication binding factor # replication protein p	1
c1q globular head like domain containing protein	1
gamma-aminobutyrate:alpha-ketoglutarate aminotransferase (ec 2.6.1.19)	1
cell wall hydrolase sleb	1
2og-fe(ii) oxygenase	1
CRISPR-associated Cas4-like protein	1
nucleoside 2-deoxyribosyltransferase (cog3613)	1
phage tail assembly	1
3'-phosphatase, 5'-polynucleotide kinase, phage-associated	1
t7-like internal core protein	1
phage lysin (ec 3.2.1.17) # phage lysozyme or muramidase (ec 3.2.1.17)	1
phage dna replication protein # vp4	1
vrr-nuc domain-containing protein	1
endo-n-acetylneuraminidase	1
putative phosphodiesterase	1
prophage mumc02	1
putative alpha-2,3-sialyltransferase-like protein	1
mreb-like protein	1
putative acetyltransferase	1
cell surface protein	1
structural protein	1
Phage replication protein O	1
putative carbohydrate binding domain containing protein	1
	3359
