# Supplementary material for: CRISPR Spacers Indicate Preferential Matching of Specific Virioplankton Genes
Source: mBio. 2019 Mar 5;10(2):e02651-18. doi: 10.1128/mBio.02651-18 (PMC6401485; doi:10.1128/mBio.02651-18)
Supplement: DATA SET S6 [file mBio.02651-18-sd006.xlsx]

## Sheet: Sheet1
Additional file 6: Actual vs. expected number of annotations for candidate viral-viral protospacers
Annotations	Actual Hits	Expected Hits	Fold (Act./Exp.)
No Hit	437	653	0.669365
Phage protein	179	259	0.689966
Methyltransferase	112	5	21.3207
Phage terminase	42	18	2.35651
Phage capsid protein	34	9	3.64268
Phage tail protein	19	17	1.09589
Endonuclease	15	2	7.08735
Phage integrase	15	1	21.6097
Phage portal protein	13	9	1.46266
Single stranded dna-binding protein, phage-associated	9	1	6.18747
Peptidase	9	7	1.37571
Phage nucleotide-sugar epimerase	8	2	4.35206
Phage tail fiber	7	10	0.671534
Concanavalin a-like lectin/glucanase	4	0	5156.23
Antitermination protein q	4	0	1104.91
Antirestriction protein	4	0	11.6951
Phage capsid scaffolding protein	3
Head-tail connector protein	3
Baseplate tail tube cap	3
Retron-type reverse transcriptase	3
Phage DNA packaging protein	3
phage tail assembly	2
gifsy-2 prophage protein	2
putative resolvase	2
Phage stabilisation protein	2
Primase	2
dtdp-glucose 4,6-dehydratase (ec 4.2.1.46)	2
Phage NinG rap recombination	2
adenylate/guanylyl cyclase	2
putative collagen-like protein	2
glycine dehydrogenase [decarboxylating	2
Glycosyltransferase	2
Phage tape measure protein	2
Helicase	2
spry domain protein	1
adsorption protein	1
prophage mumc02	1
phage particle protein	1
Phage holin or membrane protein	1
glycine amidinotransferase	1
macromolecule metabolism; macromolecule synthesis, modification; dna - replication, repair, restr./modif.	1
Phage exonuclease	1
Phage replication initiation protein	1
Zona occludens toxin	1
phosphate starvation-inducible protein phoh, predicted atpase	1
t4-like phage rna polymerase sigma factor for late transcription	1
gamma-aminobutyrate:alpha-ketoglutarate aminotransferase (ec 2.6.1.19)	1
btlcp-like protein	1
n-acetylmuramidase/lysin	1
Phage repressor	1
prophage repressor	1
vrlc protein	1
heat shock protein 60 family chaperone groel	1
dna transposition protein	1
internal core protein	1
putative nuclease	1
